# Supplementary material for: Short chain acyl-CoA dehydrogenase deficiency and short-term high-fat diet perturb mitochondrial energy metabolism and transcriptional control of lipid-handling in liver
Source: Nutr Metab (Lond). 2016 Mar 1;13:17. doi: 10.1186/s12986-016-0075-0 (PMC4772307; doi:10.1186/s12986-016-0075-0)
Supplement: Additional file 5: Table S4. — Top 25 up- and down-regulated genes. (XLSX 423 kb) [file 12986_2016_75_MOESM5_ESM.xlsx]

## Sheet: kzhf_kzlf
ProbeID	Gene_Symbol	Gene_Name	Human_symbol	KZ_LF1	KZ_LF2	KZ_LF3	J_LF1	J_LF2	J_LF3	KZ_HF1	KZ_HF2	KZ_HF3	J_HF1	J_HF2	J_HF3	AvgSignal_KZLF	AvgSignal_JLF	AvgSignal_KZHF	AvgSignal_JHF	LogRatio_KZHFvsKZLF	LogRatio_JHFvsJLF	LogRatio_JHFvsKZHF	LogRatio_JLFvsKZLF	BayesP_KZHFvsKZLF	BayesP_JHFvsJLF	BayesP_JHFvsKZHF	BayesP_JLFvsKZLF	NegLogBayesP_KZHFvsKZLF	NegLogBayesP_JHFvsJLF	NegLogBayesP_JHFvsKZHF	NegLogBayesP_JLFvsKZLF	AnovaP	AnovaFDR
538584	Per3	period homolog 3 (Drosophila)	PER3	8.50162	7.75723	8.56378	9.2693	7.91022	7.72231	11.5356	11.3438	10.3394	10.845	11.2176	9.74617	8.27421	8.30061	11.0729	10.6029	2.79871	2.30233	-0.469981	0.0263964	0.000242186	0.00273716	0.319594	0.788486	3.61585	2.5627	0.495402	0.103206
713041	Dbp	D site albumin promoter binding protein	DBP	11.797	11.9591	14.7603	11.4357	12.2201	13.0352	15.4779	15.5273	15.4474	15.9467	15.3358	14.3199	12.8388	12.2303	15.4842	15.2008	2.64538	2.97049	-0.283385	-0.608501	2.15e-06	2.00457e-05	0.592201	0.105084	5.66756	4.69798	0.227531	0.978463
322844	Per3	period homolog 3 (Drosophila)	PER3	8.74953	7.00543	8.16127	9.32842	7.21922	7.25206	10.38	11.263	9.25905	7.52225	10.8361	9.49759	7.97208	7.93323	10.3007	9.28533	2.32859	1.35209	-1.01534	-0.0388446	0.00625199	0.0894804	0.277302	0.805902	2.20398	1.04827	0.557047	0.0937176
369713	Try10l|LOC436522|Try4	trypsin 4	#N/A	8.50361	7.67575	8.69266	7.93352	8.05818	7.48915	11.6022	11.3897	8.55025	10.4186	7.98249	10.7391	8.29067	7.82695	10.514	9.7134	2.22337	1.88645	-0.800639	-0.463726	0.00339412	0.0137011	0.13613	0.379292	2.46927	1.86324	0.866047	0.421026
929097	Cyp2f2	cytochrome P450, family 2, subfamily f, polypeptide 2	CYP2F1	18.2069	18.3144	17.9006	18.046	19.9221	18.0232	20.0291	19.5243	20.6396	20.0749	20.4303	20.7812	18.1406	18.6637	20.0643	20.4288	1.92372	1.76507	0.364466	0.523121	1.4e-06	4.1933e-06	0.0975284	0.0704553	5.85387	5.37744	1.01087	1.15209
833778	Cyp2a4	cytochrome P450, family 2, subfamily a, polypeptide 4	#N/A	15.2402	15.6485	15.8348	16.4073	15.0671	15.8973	17.3164	17.1061	17.6239	17.756	17.4356	16.4603	15.5745	15.7906	17.3488	17.2173	1.77431	1.42671	-0.131498	0.216102	2.84e-07	0.000188691	0.826252	0.278953	6.54668	3.72425	0.0828873	0.554469
546246	Ddx46	DEAD (Asp-Glu-Ala-Asp) box polypeptide 46	DDX46	8.60679	8.60291	9.1678	9.18368	9.05469	9.46311	10.7382	10.2649	10.3592	9.19219	9.37016	9.97265	8.7925	9.23383	10.4541	9.51167	1.66159	0.277837	-0.942422	0.441328	0.00954305	0.578682	0.08692	0.460659	2.02031	0.23756	1.06088	0.336621	0.0045982
462766	Akr1c6	aldo-keto reductase family 1, member C6	AKR1C4	10.7582	8.83377	9.29687	10.8322	10.4903	9.00189	11.4691	11.6465	10.5865	9.49093	11.244	9.71719	9.6296	10.1081	11.234	10.1507	1.60444	0.0425868	-1.08334	0.478514	0.00769847	0.885311	0.061094	0.434136	2.1136	0.0529042	1.214	0.362374
834900	Igbp1	immunoglobulin (CD79A) binding protein 1	IGBP1	10.6807	13.2947	13.4505	13.7604	13.676	13.5103	14.2468	14.0532	13.6618	13.73	13.8306	13.6384	12.4753	13.6489	13.9873	13.733	1.51198	0.0841118	-0.254261	1.17361	0.00129787	0.720663	0.2532	0.0192212	2.88677	0.142268	0.596536	1.71622
592440	Fmo4	flavin containing monooxygenase 4	FMO4	8.84297	9.99907	9.1104	9.35506	11.3642	10.2216	10.4203	10.9048	11.0698	9.6405	9.39514	9.21618	9.31748	10.3136	10.7983	9.41727	1.4808	-0.896347	-1.38101	0.996138	0.00770694	0.0814266	0.0098662	0.0716784	2.11312	1.08923	2.00585	1.14461
551343	Serpina4-ps1	serine (or cysteine) peptidase inhibitor, clade A, member 4, pseudogene 1	#N/A	15.6087	14.2954	12.2012	15.4415	15.6251	14.2178	15.8587	15.6699	14.9386	13.8436	15.8417	15.7013	14.0351	15.0948	15.4891	15.1288	1.45399	0.0340369	-0.360251	1.0597	0.00976879	0.646434	0.547011	0.125627	2.01016	0.189476	0.262004	0.900917
920778	Pim3	proviral integration site 3	PIM3	11.7097	12.1198	12.9828	12.7003	12.5419	12.5495	13.6745	13.471	14.0246	14.2093	13.212	12.975	12.2708	12.5972	13.7234	13.4654	1.45264	0.868218	-0.25795	0.326472	0.000197143	0.0149985	0.572868	0.456093	3.70522	1.82395	0.241945	0.340946
504226	Irf5	interferon regulatory factor 5	IRF5	9.73145	10.2501	9.87573	10.0216	10.5021	9.64213	11.7087	11.1373	11.3689	11.0331	10.6271	10.8401	9.95242	10.0553	11.405	10.8334	1.45255	0.778163	-0.571541	0.10285	0.00144677	0.119697	0.124992	0.782578	2.8396	0.921917	0.903119	0.106472
920440	Pim1	proviral integration site 1	PIM1	10.5122	9.45075	9.72127	10.2381	9.87703	8.68809	11.421	11.6741	10.8854	9.67226	10.7692	8.53296	9.89474	9.60106	11.3268	9.65814	1.4321	0.0570803	-1.6687	-0.293687	0.00305188	0.750316	0.00512521	0.650617	2.51543	0.124756	2.29029	0.186675
334943	Rnf186	ring finger protein 186	RNF186	11.5322	10.1448	12.086	10.3211	10.4407	11.6394	12.2887	12.5078	13.1675	12.3646	10.8428	10.2408	11.2543	10.8004	12.6547	11.1494	1.40037	0.348992	-1.5053	-0.45392	0.00256166	0.341139	0.00405434	0.245417	2.59148	0.467069	2.39208	0.610095
366245	Cyp2a5	cytochrome P450, family 2, subfamily a, polypeptide 5	CYP2A13	10.2608	10.4241	10.2165	10.9943	9.51583	10.4324	11.6159	11.533	11.9389	12.2461	11.6473	11.0613	10.3005	10.3142	11.6959	11.6516	1.39544	1.33743	-0.0443308	0.0136843	0.000826641	0.00887228	0.941626	0.768399	3.08268	2.05196	0.0261216	0.114413
911635	Aox3	aldehyde oxidase 3	0	15.1668	15.2674	15.3131	15.5414	15.0796	14.7837	16.9628	16.6782	16.2858	14.5892	15.408	15.6109	15.2491	15.1349	16.6422	15.2027	1.39313	0.0677757	-1.43954	-0.114189	4.01e-06	0.701254	8.01907e-06	0.711472	5.39686	0.154125	5.09588	0.147842
729898	Selenbp2|Selenbp1	selenium binding protein 2|selenium binding protein 1	SELENBP1	13.6329	14.2442	14.1433	13.2076	14.5898	13.2161	15.1668	15.2068	15.7455	16.1824	15.3091	15.8722	14.0068	13.6712	15.3731	15.7879	1.36627	2.11674	0.414855	-0.33561	2.21e-05	1.04751e-05	0.0904132	0.512282	4.65561	4.97984	1.04377	0.290491
742855	Zfp612	zinc finger protein 612	ZNF23	11.5911	10.1063	10.4671	12.0075	10.4383	10.944	12.3893	12.2821	11.5356	10.1876	12.2373	11.4844	10.7215	11.1299	12.069	11.3031	1.34747	0.173161	-0.765891	0.408414	0.0037236	0.608451	0.147075	0.35744	2.42904	0.215774	0.83246	0.446797
342005	Wdr61	WD repeat domain 61	WDR61	9.91285	9.46764	9.98852	10.1576	11.1268	10.3833	11.6719	10.968	10.7153	10.5519	10.9591	10.2097	9.78967	10.5559	11.1184	10.5735	1.32872	0.0176389	-0.544849	0.76623	0.00824474	0.979331	0.188361	0.106184	2.08382	0.0090706	0.725008	0.97394
760316	Rdh9	retinol dehydrogenase 9	0	12.5954	12.4718	13.4241	11.9514	11.1239	12.0264	13.8986	14.2724	14.2947	13.7335	14.0448	13.2262	12.8304	11.7006	14.1552	13.6682	1.3248	1.96764	-0.487038	-1.12988	0.00014512	3.92386e-05	0.0814163	0.00431478	3.83827	4.40629	1.08929	2.36504
394588	Sfrs7	splicing factor, arginine/serine-rich 7	#N/A	10.4	9.91846	9.49403	10.5865	11.5747	11.4915	11.5266	10.6301	11.5333	9.97591	11.3689	10.5678	9.93749	11.2176	11.23	10.6375	1.29251	-0.580058	-0.592476	1.28009	0.00851352	0.199309	0.214492	0.00556393	2.06989	0.700474	0.668589	2.25462
926089	Pxmp2	peroxisomal membrane protein 2	PXMP2	13.6973	16.1748	16.3126	16.4603	16.5637	16.2401	16.5602	16.7238	16.6663	16.9451	16.6812	16.5471	15.3949	16.4214	16.6501	16.7245	1.25517	0.303122	0.0743928	1.02644	0.00259222	0.0829944	0.630967	0.0217099	2.58633	1.08095	0.199993	1.66334
475885	Hectd1	HECT domain containing 1	HECTD1	11.3023	9.99758	10.9819	11.2532	11.196	11.3676	11.7645	12.3084	11.8591	10.44	12.0919	11.404	10.7606	11.2723	11.9773	11.312	1.21675	0.0397111	-0.66537	0.511668	0.00618328	0.643047	0.168371	0.263129	2.20878	0.191757	0.773732	0.579832
927795	Tef	thyrotroph embryonic factor	TEF	12.8892	12.8152	13.8584	12.7793	13.235	13.1878	14.5845	14.2156	14.3654	14.5845	14.4516	13.7586	13.1876	13.0674	14.3885	14.2649	1.20089	1.19755	-0.123592	-0.12025	0.000325701	0.000489817	0.712519	0.534891	3.48718	3.30997	0.147203	0.271735
914725	Ccrn4l	CCR4 carbon catabolite repression 4-like (S. cerevisiae)	CCRN4L	11.4089	11.8331	11.2129	12.9205	11.9704	12.4029	13.0725	12.8286	12.0772	11.825	13.1487	11.3295	11.485	12.4313	12.6595	12.1011	1.17449	-0.330221	-0.558391	0.946323	0.00186335	0.660624	0.287387	0.00776707	2.7297	0.180046	0.541533	2.10974
713694	Usmg5	upregulated during skeletal muscle growth 5	USMG5	17.1501	18.9309	19.119	19.3501	18.8098	19.0118	19.7856	19.7052	19.146	18.9708	19.541	19.5157	18.4	19.0572	19.5456	19.3425	1.14563	0.285277	-0.203098	0.657257	0.00093175	0.143248	0.280131	0.100035	3.0307	0.843912	0.552638	0.999849
687650	Aatk	apoptosis-associated tyrosine kinase	AATK	12.4492	12.3238	12.5878	12.1746	12.5852	11.435	13.3134	13.7826	13.6274	13.9177	13.7586	12.0333	12.4536	12.0649	13.5745	13.2365	1.12087	1.17161	-0.337917	-0.388659	0.000552834	0.00508717	0.655307	0.291459	3.25741	2.29352	0.183555	0.535423
738424	Clcn2	chloride channel 2	CLCN2	11.3609	11.2741	11.8038	9.90143	11.9614	10.6068	12.6533	12.3232	12.7359	13.1513	12.4341	12.6631	11.4796	10.8232	12.5708	12.7495	1.0912	1.9263	0.178703	-0.656393	0.00153504	0.000341202	0.48332	0.314269	2.81388	3.46699	0.315765	0.502699
338888	Hes6	hairy and enhancer of split 6 (Drosophila)	HES6	15.84	16.2029	14.0353	16.345	16.4116	16.1782	15.8278	16.5576	16.9357	15.8484	15.9246	15.6219	15.3594	16.3116	16.4404	15.7983	1.08095	-0.513273	-0.642036	0.952192	0.00686776	0.0112257	0.00923792	0.0106377	2.16318	1.94979	2.03443	1.97315
848528	Cyp1a2	cytochrome P450, family 1, subfamily a, polypeptide 2	CYP1A2	18.116	18.7746	18.711	17.8657	17.6799	18.1727	19.5006	19.4476	19.8173	19.3419	19.2364	19.227	18.5338	17.9061	19.5885	19.2684	1.05464	1.3623	-0.320056	-0.627716	2.32e-05	1.91468e-07	0.0594896	0.00369546	4.63451	6.7179	1.22556	2.43233
919348	Igfbp2	insulin-like growth factor binding protein 2	IGFBP2	16.2858	16.3177	16.5538	16.0076	16.284	16.7754	17.5922	17.3443	17.3275	17.4479	17.5922	17.1935	16.3858	16.3557	17.4213	17.4112	1.03558	1.05553	-0.010154	-0.0301011	2.09e-05	4.44188e-05	0.972777	0.998317	4.67985	4.35243	0.0119869	0.000731323
761174	Atg3	autophagy-related 3 (yeast)	ATG3	11.7628	10.8854	10.9106	11.0984	12.3458	11.7685	12.6443	12.1174	11.886	10.2423	11.9077	12.0026	11.1863	11.7375	12.2159	11.3842	1.02966	-0.353347	-0.831719	0.551287	0.00648057	0.531202	0.070308	0.12452	2.18839	0.27474	1.153	0.904762
298200	Gas5	growth arrest specific 5	#N/A	15.8759	14.5489	15.1668	15.6467	15.1175	14.8729	16.3709	16.579	15.7286	14.9983	16.4567	16.1292	15.1972	15.2124	16.2262	15.8614	1.02896	0.64901	-0.364779	0.0151665	0.00156767	0.0230281	0.285173	0.86238	2.80474	1.63774	0.544892	0.0643015
542220	Sc4mol	sterol-C4-methyl oxidase-like	MSMO1	16.2053	16.1693	15.6166	14.5411	15.2422	15.8684	16.9651	17.0946	16.9903	16.2693	16.6186	16.6683	15.9971	15.2172	17.0167	16.5187	1.01961	1.30152	-0.497967	-0.779881	4.25e-05	2.55283e-05	0.00987503	0.0128516	4.37161	4.59298	2.00546	1.89104
436580	Iqsec3	IQ motif and Sec7 domain 3	IQSEC3	14.718	15.3619	15.1306	14.3439	14.135	14.6025	16.1552	15.7555	16.3106	15.9325	15.5123	15.586	15.0702	14.3604	16.0738	15.6769	1.00361	1.31647	-0.396868	-0.709728	0.000266639	5.09368e-05	0.0738742	0.00777415	3.57408	4.29297	1.13151	2.10935
896000	H3f3a	H3 histone, family 3A	#N/A	11.3438	10.7391	11.0014	11.0916	12.2744	11.5572	12.0311	12.107	11.9535	11.486	11.4908	11.6926	11.0281	11.6411	12.0305	11.5564	1.00245	-0.0846517	-0.474087	0.613017	0.00772765	0.655127	0.158115	0.0895272	2.11195	0.183674	0.801026	1.04804
441896	Enpp2	ectonucleotide pyrophosphatase/phosphodiesterase 2	ENPP2	12.3631	12.3065	13.0575	12.4447	12.6593	12.2868	13.6637	13.5666	13.4921	12.9311	13.2425	12.9414	12.5757	12.4636	13.5741	13.0383	0.998445	0.574754	-0.535794	-0.112103	0.0016028	0.0508034	0.0437052	0.618379	2.79512	1.29411	1.35947	0.208745
660345	Lect2	leukocyte cell-derived chemotaxin 2	LECT2	16.8852	17.2617	16.8442	17.785	16.7933	17.128	18.0169	17.823	18.1253	17.0849	17.6961	17.1984	16.997	17.2354	17.9884	17.3265	0.991389	0.0910179	-0.66194	0.238431	2.57e-05	0.801934	0.00181714	0.218795	4.59007	0.0958614	2.74061	0.659962
603979	Apoc3	apolipoprotein C-III	APOC3	20.1761	19.5604	19.0391	19.3419	20.2511	18.4117	20.9974	20.0749	20.6647	20.8285	20.4765	20.7209	19.5919	19.3349	20.579	20.6753	0.987122	1.34037	0.0962818	-0.256963	0.000168745	2.74717e-06	0.705015	0.627624	3.77277	5.56111	0.151802	0.2023
351425	Dbt	dihydrolipoamide branched chain transacylase E2	DBT	13.8045	13.0007	12.9934	13.9004	13.3977	13.1487	14.7332	14.3799	13.6424	13.2132	14.4139	13.8625	13.2662	13.4823	14.2518	13.8298	0.985632	0.347549	-0.422008	0.216075	0.00317513	0.186348	0.171451	0.466973	2.49824	0.729676	0.76586	0.330709
818277	LOC381948|Nalp12	NACHT, LRR and PYD containing protein 12	#N/A	13.7718	13.5825	14.2178	12.869	13.8155	13.419	14.8067	14.7549	14.9594	15.6937	15.6485	15.8454	13.8574	13.3679	14.8403	15.7292	0.982962	2.36135	0.888871	-0.489513	0.000286663	2.6045e-07	0.000709347	0.103624	3.54263	6.58428	3.14914	0.984542	0.0038885
671688	ORF21	open reading frame 21	#N/A	12.0264	11.886	13.193	12.5805	12.3878	12.2943	13.2632	13.2566	13.5083	13.2947	12.8909	12.5405	12.3685	12.4209	13.3427	12.9087	0.974236	0.487845	-0.433968	0.0524227	0.00647474	0.097177	0.130468	0.832459	2.18878	1.01244	0.884497	0.0796374
529746	Cyp2d13	cytochrome P450, family 2, subfamily d, polypeptide 13	#N/A	15.6467	14.4609	14.9993	15.6041	15.029	14.8011	16.0991	16.2129	15.7124	15.2805	15.8795	15.1878	15.0356	15.1447	16.0082	15.4493	0.972531	0.304522	-0.558889	0.10912	0.00112529	0.229395	0.0218512	0.8001	2.94874	0.639416	1.66053	0.0968555
921504	Mcm10	minichromosome maintenance deficient 10 (S. cerevisiae)	MCM10	15.8781	16.5123	16.4243	16.0106	16.1423	15.909	16.9503	17.3052	17.4618	16.8852	16.7576	16.7166	16.2716	16.0207	17.2391	16.7865	0.967564	0.765801	-0.452688	-0.250925	0.000157829	0.000375122	0.0191446	0.196297	3.80181	3.42583	1.71795	0.707087
587886	Akr1c6	aldo-keto reductase family 1, member C6	AKR1C4	18.4958	17.8961	17.9443	18.8919	18.1592	18.0708	19.2573	19.1324	18.7853	17.6203	19.0159	18.3963	18.1121	18.3739	19.0583	18.3442	0.946275	-0.0297689	-0.714178	0.261866	0.000345425	0.903939	0.0144787	0.199618	3.46165	0.0438609	1.83927	0.6998
599654	Ggnbp1	gametogenetin binding protein 1	0	11.9639	11.1009	11.7607	12.3228	11.4287	11.2818	13.0585	12.4069	12.1886	12.1854	12.3672	12.3402	11.6085	11.6778	12.5513	12.2976	0.942802	0.619835	-0.253712	0.0692546	0.00963513	0.111082	0.331721	0.770612	2.01614	0.954358	0.479227	0.113164
745918	Rarres2	retinoic acid receptor responder (tazarotene induced) 2	RARRES2	17.4865	17.8812	17.915	17.7809	17.8597	17.4599	18.7595	18.6812	18.6478	18.1072	18.601	18.6767	17.7609	17.7002	18.6962	18.4616	0.935286	0.76143	-0.234557	-0.0607016	7.62e-06	0.000245075	0.174557	0.711542	5.11805	3.6107	0.758063	0.147799
519424	Tmem25	transmembrane protein 25	TMEM25	13.3041	12.1123	12.9226	13.1329	13.1092	12.9531	14.1376	13.9114	13.0827	13.6768	13.5197	13.0567	12.7797	13.0651	13.7106	13.4177	0.930908	0.352673	-0.292856	0.285378	0.00823141	0.16758	0.244361	0.465424	2.08453	0.775777	0.611968	0.332152
397738	Ddx5	DEAD (Asp-Glu-Ala-Asp) box polypeptide 5	DDX5	15.3077	14.4703	14.5465	15.4327	14.5834	14.7225	16.3508	15.833	14.9109	13.8634	15.6523	15.2933	14.7748	14.9129	15.6982	14.9363	0.923417	0.0234701	-0.761897	0.138049	0.00419135	0.613124	0.0359562	0.610534	2.37765	0.212452	1.44423	0.21429
916213	Nr1i3	nuclear receptor subfamily 1, group I, member 3	NR1I3	14.8585	14.4993	15.0891	15.0036	14.7387	14.18	15.586	15.7094	15.865	16.1262	16.3126	15.2823	14.8156	14.6408	15.7201	15.9071	0.904496	1.26629	0.186941	-0.174854	0.000206393	0.000248695	0.28975	0.51636	3.68531	3.60433	0.537976	0.287047
319983	Nudt7	nudix (nucleoside diphosphate linked moiety X)-type motif 7	NUDT7	13.2262	12.6932	12.1849	13.3134	13.1158	12.6533	13.9018	13.9803	12.9311	12.5575	14.4506	13.3181	12.7014	13.0275	13.6044	13.442	0.90297	0.414556	-0.162392	0.326022	0.00883238	0.140238	0.947002	0.332312	2.05392	0.853133	0.0236491	0.478454
578850	Nalp6	NACHT, leucine rich repeat and PYD containing 6	#N/A	14.4139	13.5868	13.8327	13.9481	13.8378	13.556	14.8932	15.1106	14.5178	14.5382	14.8705	14.4354	13.9444	13.7806	14.8405	14.6147	0.896056	0.834066	-0.225821	-0.163831	0.00159424	0.00116952	0.272755	0.45162	2.79745	2.93199	0.564227	0.345226
350519	Arrdc2	arrestin domain containing 2	ARRDC2	11.6282	10.9813	11.7039	11.7807	12.0264	11.9067	12.1946	12.4681	12.3312	13.1066	11.7285	12.047	11.4378	11.9046	12.3313	12.2941	0.893489	0.389473	-0.0372209	0.466795	0.0060298	0.18284	0.803258	0.155574	2.2197	0.737928	0.0951448	0.808064
847544	Agmat	agmatine ureohydrolase (agmatinase)	AGMAT	16.0194	16.1979	16.4655	16.6588	16.4603	16.3579	16.7995	17.2082	17.3105	17.377	17.2106	16.943	16.2276	16.4923	17.1061	17.1769	0.878455	0.684552	0.0708109	0.264714	0.000304378	0.00111568	0.728056	0.160454	3.51659	2.95246	0.137835	0.794649
919334	Por	P450 (cytochrome) oxidoreductase	POR	11.8396	11.7108	12.2873	11.7898	12.6985	11.9002	12.3975	12.6833	13.3839	14.2126	13.8936	13.052	11.9459	12.1295	12.8216	13.7194	0.87568	1.58985	0.897788	0.183615	0.00895732	0.000356654	0.0114029	0.472632	2.04782	3.44775	1.94299	0.325476
684329	Ddc	dopa decarboxylase	DDC	14.1315	14.3355	13.9407	15.1095	14.799	14.5348	15.0983	14.913	15.0159	14.4297	14.1849	14.3015	14.1359	14.8144	15.009	14.3053	0.873172	-0.50908	-0.7037	0.678553	0.0004351	0.0251041	0.00313304	0.00414347	3.36141	1.60026	2.50403	2.38264	0.000238	0.173511
629060	Ela1	elastase 1, pancreatic	#N/A	14.7332	14.5288	14.7132	14.9688	14.5465	14.7722	15.5249	15.5113	15.5387	15.1839	15.1037	14.8705	14.6584	14.7625	15.5249	15.0527	0.866527	0.290173	-0.472268	0.104087	9.33e-05	0.169814	0.0174276	0.568274	4.03012	0.770026	1.75876	0.245442	0.0087785
437440	Hsd17b9	hydroxysteroid (17-beta) dehydrogenase 9	#N/A	15.6937	15.2142	15.9018	14.9359	14.7431	15.5434	16.5252	16.4567	16.4256	16.2401	15.7219	16.4309	15.6033	15.0741	16.4692	16.131	0.865896	1.05685	-0.338175	-0.529127	0.000382224	0.000559656	0.129074	0.0539956	3.41768	3.25208	0.889161	1.26764
468211	Ndrg2	N-myc downstream regulated gene 2	NDRG2	17.5625	17.4479	17.7809	17.9703	17.6239	17.466	18.5124	18.5308	18.3168	18.5897	18.3786	18.1	17.5971	17.6867	18.4533	18.3561	0.856242	0.669383	-0.0972154	0.0896434	3.06e-05	0.000897668	0.581987	0.572878	4.51428	3.04688	0.235087	0.241938
439528	Srp19	signal recognition particle 19	SRP19	14.5339	13.3679	13.8808	15.2874	14.341	13.5744	14.7167	15.105	14.4551	13.6049	14.8454	14.3594	13.9275	14.4009	14.7589	14.2699	0.831387	-0.131041	-0.489034	0.473395	0.00537264	0.51818	0.0998038	0.112982	2.26981	0.285519	1.00085	0.946991
370353	Ang1	angiogenin, ribonuclease A family, member 1	#N/A	16.6956	17.0761	16.6364	16.4686	15.8722	16.0666	17.5328	17.4965	17.8718	16.9491	17.3907	16.7963	16.8027	16.1358	17.6337	17.0453	0.830983	0.909529	-0.588352	-0.666897	0.000440837	0.000339524	0.00762998	0.0039451	3.35572	3.46913	2.11748	2.40394
640779	Abcc2	ATP-binding cassette, sub-family C (CFTR/MRP), member 2	ABCC2	11.7672	11.2235	11.6979	11.8996	11.4406	11.7135	12.3826	12.6339	12.1548	11.7781	12.3104	11.6955	11.5629	11.6845	12.3904	11.928	0.827532	0.243441	-0.462443	0.121648	0.00958607	0.431862	0.131408	0.721303	2.01836	0.364655	0.881377	0.141883
726688	Egfr	epidermal growth factor receptor	EGFR	14.6147	15.322	14.3626	15.6375	14.0588	14.3133	15.7568	15.7331	15.2905	13.5736	14.9606	14.9201	14.7664	14.6698	15.5935	14.4848	0.827038	-0.185057	-1.10867	-0.096573	0.00200538	0.497604	0.000213943	0.949918	2.6978	0.303116	3.6697	0.0223138
893061	Psma4	proteasome (prosome, macropain) subunit, alpha type 4	PSMA4	13.5577	13.1118	13.1221	13.5707	13.9724	13.6777	14.2222	14.1641	13.8751	13.5077	14.1007	13.7139	13.2638	13.7403	14.0871	13.7741	0.823301	0.0337979	-0.313062	0.476441	0.00321115	0.853705	0.226067	0.0595223	2.49334	0.0686921	0.645764	1.22532
714064	Peci	peroxisomal delta3, delta2-enoyl-Coenzyme A isomerase	#N/A	14.7387	14.2662	14.781	14.0104	15.3053	14.6897	15.2805	15.2605	15.6966	15.7388	15.7142	15.909	14.5953	14.6685	15.4125	15.7873	0.81721	1.11888	0.374811	0.0731434	0.00101901	0.000592721	0.104585	0.561207	2.99182	3.22715	0.980531	0.250877
549630	Cml1	camello-like 1	0	13.8335	13.3872	13.6571	13.1624	13.6235	13.7822	14.4879	14.3123	14.5085	14.6985	13.7475	14.6455	13.6259	13.5227	14.4362	14.3638	0.810289	0.841118	-0.0723874	-0.103216	0.00152995	0.00644147	0.953399	0.70685	2.81532	2.19101	0.0207255	0.150673
467936	Bxdc2	brix domain containing 2	#N/A	13.0738	12.6009	12.5575	13.6293	12.5731	13.0827	13.7531	13.5499	13.3275	11.9569	13.5928	13.0024	12.7441	13.095	13.5435	12.8507	0.799467	-0.244339	-0.692832	0.350974	0.00825699	0.631823	0.077637	0.19589	2.08318	0.199404	1.10993	0.707988
656907	Wdr4	WD repeat domain 4	WDR4	12.7254	11.8227	12.1423	12.8298	12.471	12.2665	12.9898	13.1052	12.9616	12.846	13.0071	12.9999	12.2301	12.5224	13.0189	12.951	0.788749	0.42853	-0.0678972	0.292323	0.00939495	0.148852	0.787224	0.371836	2.02711	0.827245	0.103902	0.429649
920092	Rnf6	ring finger protein (C3H2C3 type) 6	RNF6	14.2738	13.4168	13.3581	14.2134	13.3148	13.6274	14.781	14.7332	13.8889	12.7895	14.409	14.1836	13.6829	13.7185	14.4677	13.7941	0.784805	0.0755316	-0.673663	0.0356106	0.00997661	0.557992	0.0550858	0.942435	2.00102	0.253372	1.25896	0.0257487
929444	Fahd1	fumarylacetoacetate hydrolase domain containing 1	FAHD1	14.081	13.7393	13.8599	14.3491	14.3316	14.3799	14.7214	14.6521	14.6092	13.925	14.1669	13.9233	13.8934	14.3535	14.6609	14.0051	0.767481	-0.348466	-0.655823	0.460125	0.00178977	0.0856987	0.00372498	0.0389508	2.7472	1.06703	2.42888	1.40948	3.18e-05	0.116417
618089	Car1	carbonic anhydrase 1	CA1	13.7031	13.2761	13.6725	14.1601	13.6841	13.8725	14.4224	14.3052	14.2071	14.0664	14.564	13.9742	13.5505	13.9056	14.3116	14.2015	0.761041	0.295962	-0.110051	0.355028	0.00326868	0.230891	0.705609	0.146837	2.48563	0.636592	0.151436	0.833165
870289	Hsd17b13	hydroxysteroid (17-beta) dehydrogenase 13	HSD17B13	15.7693	15.1216	15.1147	15.659	16.1901	15.5801	16.0952	16.1168	16.0593	16.2444	16.5035	16.5201	15.3352	15.8097	16.0904	16.4227	0.755269	0.612925	0.332207	0.474551	0.0023394	0.00790998	0.083301	0.0559362	2.6309	2.10182	1.07935	1.25231
705409	Ang3|Ang4	angiogenin, ribonuclease A family, member 3|angiogenin, ribonuclease A family, member 4	#N/A	14.433	15.0308	14.4744	14.3626	13.8058	13.7124	15.1525	15.1922	15.8075	14.9513	14.9371	14.7115	14.6461	13.9603	15.384	14.8666	0.73796	0.906353	-0.517417	-0.68581	0.00490644	0.000906181	0.0237759	0.0103082	2.30923	3.04278	1.62386	1.98682
512406	Ang2	angiogenin, ribonuclease A family, member 2	#N/A	13.2662	13.7949	13.4017	13.3256	12.4607	12.526	13.9343	14.1441	14.551	13.9539	13.9711	13.6803	13.4876	12.7708	14.2098	13.8684	0.722201	1.09763	-0.341396	-0.716819	0.00826752	0.000836749	0.138582	0.0257718	2.08262	3.0774	0.858293	1.58885
605223	Pabpn1	poly(A) binding protein, nuclear 1	PABPN1	15.9851	15.3053	15.4602	16.0496	15.8348	15.6781	16.4958	16.3325	16.0716	16.1203	16.44	16.2354	15.5836	15.8542	16.3	16.2652	0.71638	0.41107	-0.0347255	0.270584	0.00432938	0.0536848	0.843204	0.272108	2.36357	1.27015	0.0740674	0.565259
893502	Fdft1|LOC627717	farnesyl diphosphate farnesyl transferase 1	FDFT1	15.7914	15.6937	15.629	14.811	15.2845	15.685	16.2827	16.4256	16.5455	15.9942	15.8314	15.8953	15.7047	15.2602	16.4179	15.907	0.713225	0.646811	-0.510921	-0.444507	0.00139873	0.0131179	0.0115009	0.10245	2.85427	1.88214	1.93927	0.989489
743668	Rbmxrt	RNA binding motif protein, X chromosome retrogene	#N/A	12.0394	12.0553	12.1137	12.8264	12.4911	12.2394	12.7851	12.6703	12.8705	12.0174	12.3782	12.2174	12.0695	12.519	12.7753	12.2043	0.705846	-0.314628	-0.570957	0.449516	0.009551	0.254907	0.0410823	0.0929559	2.01995	0.593619	1.38635	1.03172	0.0012191
933049	Es31|LOC13909	esterase 31	#N/A	17.5002	17.7681	17.4919	17.0187	17.9196	17.4865	18.2644	18.1496	18.4536	18.0232	17.8182	17.8844	17.5867	17.4749	18.2892	17.9086	0.702477	0.433633	-0.380628	-0.111784	0.000378764	0.0498177	0.0255973	0.718821	3.42163	1.30262	1.59181	0.143379
352975	Rgn	regucalcin	RGN	18.6606	18.1253	17.7937	18.3455	18.0495	18.2644	19.146	18.8974	18.6428	17.5851	18.7698	18.3716	18.1932	18.2198	18.8954	18.2422	0.702188	0.022409	-0.653178	0.0266012	0.00397421	0.64322	0.0110232	0.948037	2.40075	0.19164	1.95769	0.0231745
392429	Nr1h4	nuclear receptor subfamily 1, group H, member 4	NR1H4	14.5519	14.4139	14.8475	14.6767	14.7603	14.9652	15.6523	15.1735	15.0939	14.8318	15.2015	14.8891	14.6044	14.8007	15.3066	14.9741	0.702152	0.173389	-0.332444	0.19632	0.00447659	0.385381	0.122792	0.353193	2.34905	0.414109	0.91083	0.451988
737512	Agxt	alanine-glyoxylate aminotransferase	AGXT	17.0458	17.1736	17.6836	16.762	16.2534	16.8308	17.9076	18.2595	17.8298	18.0121	17.7882	17.9666	17.301	16.6154	17.999	17.9223	0.697974	1.30686	-0.0766806	-0.68557	0.00196521	9.28679e-07	0.61949	0.00340425	2.70659	6.03213	0.207966	2.46798
556768	Gpt1	glutamic pyruvic transaminase 1, soluble	#N/A	17.2277	17.5655	17.5751	17.642	17.5217	17.4267	18.3085	18.0321	18.1185	18.6138	18.1028	18.113	17.4561	17.5301	18.1531	18.2765	0.696943	0.746391	0.12346	0.0740123	0.000515995	0.000402144	0.415293	0.697581	3.28735	3.39562	0.381646	0.156405
753383	Hadhb|LOC623031	hydroxyacyl-Coenzyme A dehydrogenase/3-ketoacyl-Coenzyme A thiolase/enoyl-Coenzyme A hydratase (trifunctional protein), beta subunit	HADHB	14.7431	14.7343	15.0062	14.9983	15.4369	15.6802	15.5447	15.2933	15.665	15.1996	15.3641	15.3053	14.8279	15.3718	15.501	15.2897	0.673127	-0.082116	-0.211326	0.543917	0.00343194	0.621171	0.27558	0.0220927	2.46446	0.206789	0.559752	1.65575
646414	Ccbl1	cysteine conjugate-beta lyase 1	CCBL1	14.811	14.9428	14.9231	15.0946	15.2103	14.7692	15.4488	15.8015	15.4452	15.4682	15.6337	15.3275	14.8923	15.0247	15.5652	15.4765	0.672888	0.451797	-0.0886928	0.132399	0.00247351	0.040183	0.624779	0.507248	2.60669	1.39596	0.204274	0.29478
875841	Hao1	hydroxyacid oxidase 1, liver	HAO1	15.481	15.1951	15.1708	15.7036	15.41	14.7868	16.1054	15.8973	15.8186	14.6183	15.7268	15.296	15.2823	15.3002	15.9404	15.2137	0.65815	-0.0864692	-0.726746	0.0178735	0.00329625	0.802061	0.00651192	0.799233	2.48198	0.0957928	2.18629	0.0973267
816563	Ang2	angiogenin, ribonuclease A family, member 2	#N/A	15.5873	16.258	15.724	15.4474	14.8298	14.9021	16.562	16.4008	16.5698	15.7815	15.9952	15.8128	15.8564	15.0598	16.5109	15.8632	0.654435	0.8034	-0.647703	-0.796668	0.00466574	0.00231107	0.00220407	0.00460822	2.33108	2.63619	2.65677	2.33647
906745	Pfdn2	prefoldin 2	PFDN2	15.3537	15.157	15.3574	15.6523	15.4543	15.3574	16.1716	15.8611	15.7948	15.747	15.7926	15.5434	15.2894	15.488	15.9425	15.6943	0.653142	0.2063	-0.248206	0.198635	0.00405503	0.334174	0.22487	0.331351	2.39201	0.476028	0.648069	0.479711
902773	Dnaja1	DnaJ (Hsp40) homolog, subfamily A, member 1	DNAJA1	16.7716	16.5733	16.1471	16.8585	16.2969	16.1835	17.2023	17.3164	16.9211	15.8684	17.4173	16.8682	16.4973	16.4463	17.1466	16.718	0.649292	0.271693	-0.42865	-0.0510515	0.00359842	0.173671	0.206436	0.83235	2.44389	0.760274	0.685215	0.0796938
360749	F11	coagulation factor XI	F11	15.8224	15.3918	15.5811	15.6186	15.2204	15.5213	16.3726	16.2858	16.0774	15.1084	15.8484	15.5708	15.5984	15.4534	16.2453	15.5092	0.646837	0.05577	-0.736081	-0.145014	0.00635513	0.722292	0.00285032	0.513485	2.19688	0.141287	2.54511	0.289472
451570	Amacr	alpha-methylacyl-CoA racemase	AMACR	16.5538	15.8075	15.9801	16.585	16.4366	16.4991	16.6517	16.6903	16.9294	16.6744	16.7658	16.4901	16.1138	16.5069	16.7571	16.6434	0.643319	0.136532	-0.113695	0.393092	0.00690025	0.383755	0.507227	0.0770135	2.16113	0.415946	0.294798	1.11343
566611	Dci	dodecenoyl-Coenzyme A delta isomerase (3,2 trans-enoyl-Coenyme A isomerase)	#N/A	15.9036	15.966	16.1716	16.42	16.1218	16.4171	16.585	16.6663	16.7066	16.6207	16.882	16.738	16.0137	16.3196	16.6526	16.7469	0.638903	0.427293	0.0942698	0.30588	0.00212885	0.0200516	0.560391	0.108323	2.67185	1.69785	0.251509	0.965278
651333	Snrp70	U1 small nuclear ribonucleoprotein polypeptide A	#N/A	14.4929	14.0284	14.3485	15.1427	14.4311	13.9091	15.0586	15.0781	14.6247	14.2035	14.9976	14.5707	14.2899	14.4943	14.9205	14.5906	0.630546	0.0962605	-0.329903	0.204383	0.00784882	0.867956	0.172241	0.294614	2.1052	0.0615023	0.763864	0.530747
424621	Tsc22d1	TSC22 domain family, member 1	TSC22D1	17.8597	17.8718	18.2341	18.113	17.656	17.375	18.6428	18.6989	18.5051	17.571	18.6255	17.5351	17.9886	17.7147	18.6156	17.9106	0.626998	0.195904	-0.704997	-0.273903	0.000814395	0.316342	0.00592893	0.193179	3.08916	0.499844	2.22702	0.714039
694718	Rcl1	RNA terminal phosphate cyclase-like 1	RCL1	14.8954	14.5529	15.0495	14.5671	14.4481	15.1296	15.4352	15.3131	15.6231	15.1645	15.2874	15.1839	14.8326	14.7149	15.4571	15.2119	0.624564	0.496982	-0.245218	-0.117636	0.00758103	0.0459152	0.217604	0.669661	2.12027	1.33804	0.662333	0.174145
882521	Cml2|1700019G17Rik	camello-like 2|RIKEN cDNA 1700019G17 gene	0	18.2383	18.2671	18.4361	18.4444	18.0366	17.9632	18.8448	19.0654	18.8811	18.6518	19.1405	18.4916	18.3139	18.148	18.9304	18.7613	0.616569	0.613255	-0.169124	-0.165811	0.00230811	0.00254159	0.421734	0.375512	2.63674	2.59489	0.374961	0.425376
928309	Acaa1a|MGC29978	acetyl-Coenzyme A acyltransferase 1A	ACAA1	19.1947	18.8676	19.4356	19.8048	20.0617	19.4356	19.6665	19.8899	19.7513	20.0132	20.1947	20.1555	19.166	19.7674	19.7693	20.1211	0.603297	0.353749	0.351855	0.601403	0.00227697	0.0223191	0.0094748	0.00376798	2.64264	1.65132	2.02343	2.42389
341049	Agxt2	alanine-glyoxylate aminotransferase 2	AGXT2	16.0939	15.9424	15.9346	16.1471	15.7937	16.1237	16.6744	16.6354	16.4704	16.1522	16.4821	16.3126	15.9903	16.0215	16.5934	16.3156	0.60307	0.294141	-0.277731	0.0311976	0.00248188	0.147603	0.134048	0.844119	2.60522	0.830904	0.872739	0.0735961
642574	Hpd	4-hydroxyphenylpyruvic acid dioxygenase	HPD	19.0391	19.2364	19.5243	19.384	19.2919	19.1324	19.9084	19.8048	19.8545	19.9084	19.4828	19.4168	19.2666	19.2695	19.8559	19.6026	0.589299	0.333182	-0.253258	0.00285864	0.00153243	0.0526162	0.122554	0.968589	2.81462	1.27888	0.911674	0.0138606
676851	Rnase4	ribonuclease, RNase A family 4	RNASE4	19.2809	19.275	18.9846	19.0391	18.2259	18.3199	19.5157	19.7856	20.0002	19.4828	19.7513	19.3268	19.1802	18.5283	19.7672	19.5203	0.586982	0.991982	-0.246879	-0.651879	0.00273606	3.27358e-05	0.132864	0.00650579	2.56287	4.48498	0.876593	2.1867
741537	H2-K1	histocompatibility 2, K1, K region	#N/A	19.0001	19.8048	18.9641	19.4476	19.1324	19.2573	18.8098	18.5165	18.6635	18.8919	19.5604	19.3756	19.2563	19.2791	18.6633	19.2759	-0.593037	-0.00316645	0.612666	0.0227959	0.00977413	0.925406	0.0022669	0.90362	2.00992	0.0336678	2.64457	0.0440142
902671	Actg1|LOC545167	actin, gamma, cytoplasmic 1	ACTG1	16.5157	16.8133	16.449	16.4008	16.5157	16.5808	16.0404	15.9346	15.9717	16.3792	16.1563	16.2444	16.5927	16.4991	15.9823	16.26	-0.610419	-0.239135	0.277716	-0.093568	0.00433257	0.184851	0.162601	0.567559	2.36325	0.733178	0.788875	0.245989
889383	Ugp2	UDP-glucose pyrophosphorylase 2	UGP2	17.5825	16.8442	17.2064	17.2064	16.7364	17.5655	16.9095	16.6337	16.242	15.256	16.5999	15.9942	17.211	17.1695	16.5951	15.95	-0.615941	-1.21944	-0.645057	-0.0415569	0.00976891	0.000153879	0.0256645	0.875973	2.01015	3.81282	1.59067	0.0575094
929684	Sgk	serum/glucocorticoid regulated kinase	#N/A	14.3106	13.985	14.0505	14.0814	14.0656	14.3307	13.3041	13.5937	13.5465	13.7415	14.2285	13.3987	14.1154	14.1592	13.4814	13.7896	-0.633959	-0.369637	0.308183	0.0438612	0.0099784	0.14821	0.200302	0.831944	2.00094	0.829123	0.698315	0.0799056
588178	Cabc1	chaperone, ABC1 activity of bc1 complex like (S. pombe)	#N/A	18.8544	18.6812	18.6478	18.3322	18.6706	18.7049	18.0232	18.1308	18.1234	18.7369	18.2141	18.3262	18.7278	18.5693	18.0925	18.4257	-0.635358	-0.143526	0.333267	-0.158565	0.00160475	0.427783	0.0460742	0.386303	2.79459	0.368776	1.33654	0.413072
925708	Ifitm3	interferon induced transmembrane protein 3	IFITM2	19.163	19.9084	19.384	19.0987	19.3109	19.541	18.8597	18.6933	18.9779	19.119	19.2505	19.3501	19.4851	19.3168	18.8437	19.2399	-0.641481	-0.0769772	0.396211	-0.168293	0.002749	0.627485	0.0228307	0.336994	2.56083	0.202397	1.64148	0.472377
553228	Galm	galactose mutarotase	GALM	16.8335	16.9328	16.7313	16.4704	16.9181	16.6698	15.988	16.1578	16.4147	16.4935	16.5201	16.6628	16.8325	16.6861	16.1868	16.5588	-0.645662	-0.127329	0.371935	-0.146398	0.00331407	0.41821	0.0587388	0.438832	2.47964	0.378606	1.23107	0.357702
676305	Serpina3m	serine (or cysteine) peptidase inhibitor, clade A, member 3M	0	18.3607	18.9571	18.5857	18.109	18.711	18.5051	18.0897	17.5785	18.2793	18.1028	17.6385	18.3049	18.6345	18.4417	17.9825	18.0154	-0.652009	-0.426274	0.0329235	-0.192812	0.00485456	0.0325751	0.87894	0.319756	2.31385	1.48711	0.0560409	0.495181
391087	Cda	cytidine deaminase	CDA	14.0292	14.1657	14.1721	14.0261	14.1077	14.0323	13.3031	13.4921	13.5962	14.0261	13.2547	14.0284	14.1223	14.0553	13.4638	13.7697	-0.658532	-0.285608	0.305926	-0.0669975	0.00716317	0.289016	0.195725	0.729602	2.14489	0.539079	0.708355	0.136914
907934	Acsl5	acyl-CoA synthetase long-chain family member 5	ACSL5	18.9846	18.9641	18.6767	18.7924	18.9907	19.2809	18.0737	18.1556	18.3963	18.2104	18.5003	18.6075	18.8751	19.0214	18.2085	18.4394	-0.666595	-0.581974	0.230876	0.146255	0.00292473	0.00702521	0.15863	0.457616	2.53391	2.15334	0.799615	0.339499
357156	Ppp1r3b	protein phosphatase 1, regulatory (inhibitor) subunit 3B	PPP1R3B	17.4415	16.8763	16.4976	17.3105	17.7425	16.7576	16.3003	16.1111	16.3598	16.0404	16.4243	16.6354	16.9385	17.2702	16.2571	16.3667	-0.681407	-0.903535	0.109621	0.331749	0.0075777	0.000670027	0.523131	0.173029	2.12046	3.17391	0.281389	0.761881
897525	Eno1|LOC545568|LOC433182	enolase 1, alpha non-neuron	#N/A	18.6237	18.7651	18.6812	19.146	19.227	19.1523	17.7521	18.0708	18.1308	18.5857	18.1072	18.2644	18.69	19.1751	17.9846	18.3191	-0.705437	-0.856007	0.334511	0.485081	0.000699229	0.000227966	0.0600876	0.0142334	3.15538	3.64213	1.22122	1.84669
928591	H2-Q10	histocompatibility 2, Q region locus 10	HLA-A	19.5953	20.1761	19.399	18.9389	19.3268	19.7052	19.1236	18.9907	18.9389	19.2032	19.1324	19.4624	19.7235	19.3236	19.0177	19.266	-0.705724	-0.0576164	0.248256	-0.399852	0.00148455	0.663981	0.15701	0.0628975	2.82841	0.177844	0.804072	1.20137
912996	Clk3	CDC-like kinase 3	CLK3	16.1622	16.9846	16.185	15.4759	16.2329	16.2949	15.8484	15.2626	16.0976	16.1937	15.1677	15.9732	16.4439	16.0012	15.7362	15.7782	-0.707703	-0.223051	0.0419578	-0.442695	0.00854876	0.411166	0.796403	0.0758114	2.0681	0.385983	0.0988671	1.12027
927122	Fth1	ferritin heavy chain 1	FTH1	19.9337	19.7721	20.0617	19.5604	19.6665	19.8173	19.2152	19.3109	19.1069	19.6875	19.3756	19.5243	19.9225	19.6814	19.211	19.5291	-0.711489	-0.152305	0.318109	-0.241076	0.000159113	0.311694	0.0625562	0.0964337	3.79829	0.506272	1.20373	1.01577	0.0070088
908477	Slco2b1	solute carrier organic anion transporter family, member 2b1	SLCO2B1	15.7796	15.9821	15.8573	15.7914	15.4905	15.4488	15.3184	14.5991	15.5361	15.8795	15.3892	15.1231	15.873	15.5769	15.1512	15.4639	-0.721768	-0.112986	0.312697	-0.296085	0.00931947	0.693711	0.251265	0.172537	2.03061	0.158821	0.599868	0.763118
434034	Khk	ketohexokinase	KHK	18.3199	18.1976	18.1	18.3262	18.9389	18.1847	17.4198	17.3573	17.6682	17.9528	17.377	17.4062	18.2059	18.4833	17.4817	17.5787	-0.724105	-0.904587	0.0969475	0.277429	0.000805965	0.000456575	0.560692	0.124907	3.09368	3.34049	0.251276	0.903412
850129	C6	complement component 6	C6	14.3283	14.9218	14.5031	13.4225	13.8364	13.308	13.771	13.5197	14.2601	13.7036	13.5325	14.2268	14.5844	13.5223	13.8503	13.821	-0.734137	0.298668	-0.0293152	-1.06212	0.00701661	0.228654	0.903416	0.00029404	2.15387	0.640822	0.0441124	3.53159
711283	Sod3	superoxide dismutase 3, extracellular	SOD3	15.4415	15.8816	15.5968	14.9813	15.3091	15.2543	14.8454	14.9555	14.898	15.2823	15.1735	15.5665	15.64	15.1816	14.8996	15.3408	-0.740374	0.159209	0.441165	-0.458418	0.00428613	0.438497	0.0409993	0.0536422	2.36793	0.358033	1.38722	1.27049	0.0022576
771649	Mgat4b	mannoside acetylglucosaminyltransferase 4, isoenzyme B	MGAT4B	14.9534	14.6968	14.8736	14.3679	14.681	14.9201	14.0627	14.1225	14.0636	14.9712	14.0911	14.6362	14.8413	14.6563	14.083	14.5662	-0.758285	-0.0901913	0.483179	-0.184915	0.00408949	0.775109	0.0377227	0.437521	2.38833	0.110637	1.4234	0.359001
387753	Gstm2	glutathione S-transferase, mu 2	GSTM1	17.1625	17.63	16.9821	17.7637	17.5971	17.756	16.4603	16.1767	16.8371	16.427	16.3427	16.6936	17.2582	17.7056	16.4914	16.4878	-0.766834	-1.21781	-0.0035745	0.447402	0.00202382	4.6977e-07	0.912683	0.0238002	2.69383	6.32811	0.0396802	1.62342
909582	Srebf1	sterol regulatory element binding factor 1	SREBF1	17.6239	18.0232	18.1592	18.5819	18.113	17.4511	17.377	17.2106	16.8967	17.1884	16.9846	16.907	17.9354	18.0487	17.1614	17.0267	-0.773972	-1.02197	-0.134761	0.113237	0.00068236	0.000225969	0.43558	0.439632	3.16599	3.64595	0.360932	0.356911
759818	March5	membrane-associated ring finger (C3HC4) 5	41338	14.1337	14.8289	13.7502	13.5059	14.125	13.947	13.5121	13.2192	13.6564	13.7769	12.8357	13.7814	14.2376	13.8593	13.4626	13.4647	-0.775028	-0.394629	0.00212347	-0.378276	0.00951435	0.181097	0.841588	0.130967	2.02162	0.742089	0.0749004	0.882838
894875	Cox8a	cytochrome c oxidase, subunit VIIIa	COX8A	18.5612	18.886	18.9571	18.8974	18.4747	19.2505	17.4036	18.354	18.3114	18.1705	18.3963	18.3817	18.8014	18.8742	18.023	18.3162	-0.778439	-0.558043	0.293168	0.0727716	0.00339263	0.0119336	0.217803	0.660816	2.46946	1.92323	0.661936	0.17992
826385	Th1l	TH1-like homolog (Drosophila)	TH1L	14.4426	15.3077	14.6443	14.1023	14.4506	14.6386	14.2834	13.9673	13.793	14.5483	13.734	14.3476	14.7982	14.3972	14.0146	14.21	-0.783615	-0.18718	0.195423	-0.401012	0.00966966	0.48577	0.394326	0.110679	2.01459	0.31357	0.404144	0.955935
479936	Paqr9	progestin and adipoQ receptor family member IX	PAQR9	16.9012	16.9357	16.9555	16.7776	17.3443	16.8082	16.1004	16.185	16.1203	16.1111	16.6698	17.0722	16.9308	16.9767	16.1352	16.6177	-0.795551	-0.359022	0.482438	0.0459095	0.000556945	0.116567	0.0211673	0.71081	3.25419	0.933426	1.67434	0.148247
798615	Rai17	retinoic acid induced 17	#N/A	14.1508	13.9896	14.3346	14.0279	14.0292	14.1171	13.4105	13.3689	13.2895	13.9786	13.728	13.9368	14.1583	14.0581	13.3563	13.8811	-0.80206	-0.176928	0.524855	-0.100276	0.00151008	0.400196	0.0312562	0.590739	2.821	0.397727	1.50506	0.228604	0.0016444
398481	Tubb2a	tubulin, beta 2a	TUBB2A	16.8118	17.7992	17.1718	17.9196	17.5043	16.9503	16.6354	16.2222	16.4991	15.4256	15.3918	15.7752	17.2609	17.4581	16.4522	15.5309	-0.808723	-1.9272	-0.921312	0.197165	0.00234351	1.01698e-06	0.00013877	0.420651	2.63013	5.99269	3.8577	0.376078
333144	G6pc	glucose-6-phosphatase, catalytic	G6PC	18.9708	18.6185	18.8676	19.6665	19.1523	19.6665	18.1522	18.1727	17.7039	17.8685	18.046	17.5328	18.8189	19.4951	18.0096	17.8158	-0.809341	-1.67936	-0.19385	0.676166	0.00097528	2.17266e-07	0.297369	0.00203988	3.01087	6.66301	0.526704	2.6904
681189	Zc3h3	zinc finger CCCH type containing 3	ZC3H3	14.1094	14.7075	14.1104	13.5025	14.1261	14.1302	13.4341	13.1483	13.9126	14.2798	13.295	14.0619	14.3091	13.9196	13.4983	13.8789	-0.810821	-0.0406827	0.380616	-0.389522	0.0066279	0.964807	0.161728	0.12624	2.17862	0.0155597	0.791216	0.898804
838610	Thrsp	thyroid hormone responsive SPOT14 homolog (Rattus)	THRSP	18.192	18.8736	17.4092	19.0904	19.5006	19.2032	17.2406	16.9132	17.8844	17.4692	17.2495	17.1357	18.1583	19.2647	17.3461	17.2848	-0.812213	-1.97989	-0.0612609	1.10642	0.00952981	8.2268e-08	0.606347	0.000353102	2.02092	7.08477	0.217279	3.4521
926486	Apcs	serum amyloid P-component	APCS	17.4618	17.806	16.7963	17.2177	16.8133	16.9254	16.517	16.5105	16.5999	16.5743	17.1459	17.3503	17.3547	16.9855	16.5425	17.0235	-0.812255	0.0380334	0.481033	-0.369255	0.00156549	0.739188	0.0171981	0.0701987	2.80535	0.131245	1.76452	1.15367
741552	Bst2	bone marrow stromal cell antigen 2	BST2	16.1218	16.7018	16.304	16.8617	16.3409	15.6467	15.5053	15.3024	15.8314	16.251	16.2969	16.1054	16.3759	16.2831	15.5464	16.2178	-0.829481	-0.0653568	0.671378	-0.0927467	0.00102653	0.535925	0.0047607	0.896554	2.98863	0.270896	2.32233	0.0474236
412751	Tkt	transketolase	TKT	16.7166	16.783	16.5035	16.5733	16.9821	17.0669	15.6251	15.7877	16.0991	16.1901	15.6219	15.8699	16.6677	16.8741	15.8373	15.894	-0.830367	-0.980135	0.0566396	0.206408	0.00043828	6.28251e-05	0.771227	0.231469	3.35825	4.20187	0.112818	0.635508
894638	Tuba1	tubulin, alpha 1	#N/A	13.3805	13.4105	13.725	12.9469	12.9287	12.5921	12.5395	12.5592	12.9226	13.2392	12.8677	12.8771	13.5054	12.8226	12.6738	12.9947	-0.831585	0.172083	0.320907	-0.682761	0.00668961	0.52919	0.265995	0.0182229	2.1746	0.276389	0.575126	1.73938	0.0028205
307602	S100a10	S100 calcium binding protein A10 (calpactin)	S100A10	15.8175	15.7455	15.8015	15.909	15.8435	16.0031	14.8203	15.2266	14.7722	15.7197	15.6231	15.4728	15.7882	15.9185	14.9397	15.6052	-0.848492	-0.313339	0.665493	0.13034	0.00188465	0.124596	0.00870574	0.514051	2.72477	0.904494	2.06019	0.288993
477069	Frs3	fibroblast growth factor receptor substrate 3	FRS3	14.5085	14.5578	14.0044	13.3458	14.1204	14.0795	13.5987	13.2501	13.6462	13.9334	13.3458	13.8914	14.3569	13.8486	13.4983	13.7235	-0.858541	-0.125043	0.225185	-0.508312	0.00291422	0.574453	0.358907	0.0607638	2.53548	0.240745	0.445019	1.21635
909290	Mpzl1	myelin protein zero-like 1	MPZL1	12.6305	12.49	12.6235	11.8046	12.3424	12.1541	11.6967	11.5426	11.9111	12.4484	11.3731	12.4943	12.5814	12.1004	11.7168	12.1052	-0.864551	0.00485367	0.388429	-0.480975	0.00695358	0.822343	0.194687	0.0936924	2.15779	0.084947	0.710664	1.0283
603014	Insig2	insulin induced gene 2	INSIG2	17.806	17.5675	17.3071	17.2883	17.7393	17.2569	16.5698	16.6186	16.8952	17.0316	17.0849	17.2674	17.5602	17.4282	16.6945	17.128	-0.865672	-0.300212	0.433442	-0.132019	0.000250092	0.0936472	0.0253598	0.492562	3.6019	1.02851	1.59585	0.307539
900795	Gpi1	glucose phosphate isomerase 1	GPI	17.3503	17.2598	17.4599	17.9528	17.8897	18.0527	16.2465	16.5826	16.6354	16.8522	16.5429	16.5455	17.3567	17.9651	16.4881	16.6469	-0.868534	-1.31823	0.158707	0.6084	0.000138006	1.09729e-07	0.374723	0.000902111	3.8601	6.95968	0.42629	3.04474
896346	Edf1	endothelial differentiation-related factor 1	EDF1	16.7287	16.8682	16.9046	17.0316	16.6709	17.0401	15.6745	16.0329	16.1824	16.3864	16.345	16.0515	16.8338	16.9142	15.9633	16.261	-0.870565	-0.653245	0.29769	0.0803693	0.000247388	0.00151466	0.16765	0.606708	3.60662	2.81968	0.775596	0.21702
412449	Tmem86b	transmembrane protein 86B	TMEM86B	13.532	12.7153	13.302	13.541	12.9497	13.5429	12.498	12.2977	12.1413	11.9505	11.4024	11.1811	13.1831	13.3445	12.3123	11.5113	-0.870769	-1.83317	-0.800981	0.161422	0.0087354	1.53333e-05	0.0200358	0.590402	2.05872	4.81437	1.69819	0.228852
517553	Cyp8b1	cytochrome P450, family 8, subfamily b, polypeptide 1	CYP8B1	19.1129	18.7317	19.1236	18.8291	19.0302	19.3655	17.5389	18.4873	18.3199	18.9171	18.5974	18.4183	18.9894	19.0749	18.1154	18.6443	-0.874034	-0.430629	0.528932	0.0855268	0.00109043	0.0373603	0.0148803	0.661092	2.9624	1.42759	1.82739	0.179738
525421	Lyzl6	lysozyme-like 6	LYZL6	14.203	14.9339	14.0376	13.0024	14.0284	13.8857	13.5133	13.1498	13.8878	14.2867	12.997	14.0411	14.3915	13.6388	13.517	13.7749	-0.874515	0.136127	0.257966	-0.752676	0.00532057	0.563839	0.27804	0.015791	2.27404	0.248845	0.555893	1.80159
596758	Iqcd	IQ motif containing D	0	13.9456	14.5503	13.5465	13.111	13.819	13.8239	13.2096	12.7171	13.4911	13.5845	13.1344	13.3581	14.0141	13.5847	13.1393	13.359	-0.874836	-0.22566	0.219737	-0.429439	0.00515808	0.345604	0.472892	0.105321	2.28751	0.461421	0.325238	0.977486
577469	Tubb6	tubulin, beta 6	TUBB6	13.4335	13.8428	13.7462	13.6076	13.5025	13.7511	12.778	12.8548	12.7568	13.4967	13.2575	13.4588	13.6742	13.6204	12.7965	13.4043	-0.877659	-0.216069	0.607804	-0.0537859	0.00284394	0.364056	0.0306808	0.794116	2.54608	0.438831	1.51313	0.100116	0.0037453
725072	Ptgfrn	prostaglandin F2 receptor negative regulator	PTGFRN	13.6542	14.2178	13.2172	12.6076	13.6414	13.4277	12.8624	12.2792	13.3092	13.6274	12.3173	13.4621	13.6964	13.2256	12.8169	13.1356	-0.879453	-0.0899952	0.31865	-0.470808	0.0096736	0.876098	0.282913	0.119296	2.01441	0.0574473	0.548347	0.923374
859085	Gale	galactose-4-epimerase, UDP	GALE	14.6375	15.1479	14.6034	14.959	15.3153	15.0398	13.6943	13.8284	14.2222	14.0323	13.2687	14.0627	14.7963	15.1047	13.915	13.7879	-0.881324	-1.31682	-0.127087	0.308407	0.00303456	1.4614e-05	0.685627	0.189916	2.5179	4.83523	0.163912	0.721439
690548	Slc30a10	solute carrier family 30, member 10	SLC30A10	14.2652	14.2615	14.0771	14.3346	14.3292	13.7571	13.3475	13.2697	13.3169	13.3618	13.0335	13.281	14.2013	14.1403	13.3114	13.2254	-0.88989	-0.914857	-0.0859261	-0.0609595	0.000912471	0.000812711	0.757175	0.851593	3.03978	3.09006	0.120804	0.0697679
657097	Mcf2l	mcf.2 transforming sequence-like	MCF2L	17.7809	18.1847	16.5455	16.1187	17.2697	17.0761	16.9937	15.988	16.8477	17.2245	16.5576	17.2406	17.5037	16.8215	16.6098	17.0076	-0.893919	0.18606	0.397794	-0.682184	0.00484972	0.535409	0.108798	0.0198127	2.31428	0.271315	0.96338	1.70306
642051	Aqp11	aquaporin 11	AQP11	15.4256	15.7877	15.687	15.9167	16.0939	16.0869	14.6743	14.6065	14.9315	15.5906	14.8772	14.9666	15.6335	16.0325	14.7375	15.1448	-0.896021	-0.88772	0.407325	0.399024	0.00120025	0.000506585	0.0811296	0.0623535	2.92073	3.29535	1.09082	1.20514
490438	Olfr1259|Olfr1255	olfactory receptor 1259|olfactory receptor 1255	0	12.738	13.4362	12.7843	12.1984	12.7183	12.7179	12.043	11.6258	12.5736	12.8164	11.8855	12.5921	12.9861	12.5448	12.0808	12.4313	-0.905355	-0.113504	0.350548	-0.441303	0.00979285	0.78092	0.2969	0.116435	2.00909	0.107393	0.527389	0.933915
778892	Orm1	orosomucoid 1	#N/A	18.7253	19.0706	18.2981	18.7853	18.6518	18.6606	17.5655	17.7159	18.043	18.2671	18.8098	18.5819	18.698	18.6992	17.7748	18.5529	-0.923184	-0.146277	0.778121	0.00121488	0.000489446	0.428165	0.00025301	0.871425	3.3103	0.368389	3.59686	0.0597702
334282	Rsbn1	rosbin, round spermatid basic protein 1	RSBN1	11.6587	12.3369	12.0879	10.7846	12.4387	13.5422	10.9183	10.9435	11.4217	11.636	10.2448	11.9241	12.0278	12.2552	11.0945	11.2683	-0.933363	-0.986917	0.173776	0.22733	0.00926267	0.0300267	0.447422	0.185066	2.03326	1.52249	0.349282	0.732674
852433	Rpn2	ribophorin II	RPN2	16.9211	17.3573	16.9602	16.5808	16.7858	16.7086	15.8545	16.0666	16.4546	16.6731	16.1406	16.5142	17.0795	16.6917	16.1253	16.4426	-0.954265	-0.249082	0.317382	-0.387801	0.000278738	0.185199	0.139436	0.0429222	3.5548	0.73236	0.855626	1.36732
553101	Serpinb6a	serine (or cysteine) peptidase inhibitor, clade B, member 6a	SERPINB6	16.0207	16.6443	15.7895	15.0251	15.8562	15.636	15.2642	14.776	15.5233	15.6251	14.9555	15.5517	16.1515	15.5058	15.1878	15.3774	-0.96369	-0.128336	0.189614	-0.64574	0.00177329	0.542191	0.429263	0.0189025	2.75122	0.265848	0.367277	1.72348
386548	Agxt2l1	alanine-glyoxylate aminotransferase 2-like 1	AGXT2L1	16.42	15.9778	16.2485	16.7238	16.3709	16.302	15.4602	15.0946	15.1982	15.4131	14.6985	14.8318	16.2154	16.4656	15.251	14.9811	-0.964416	-1.48443	-0.269856	0.250153	0.000338167	4.64229e-07	0.27875	0.19053	3.47087	6.33327	0.554785	0.720038
922673	Ptpns1	protein tyrosine phosphatase, non-receptor type substrate 1	#N/A	13.5112	13.6108	12.9356	12.2977	12.8741	12.8892	12.5681	12.0734	12.5214	12.7634	12.1704	13.0464	13.3525	12.687	12.3876	12.6601	-0.964896	-0.0269316	0.27243	-0.665535	0.00401944	0.97852	0.30379	0.030847	2.39583	0.00943034	0.517426	1.51079
680551	Lmyc1	lung carcinoma myc related oncogene 1	#N/A	12.0734	12.1217	12.0965	12.2537	12.8523	12.9687	11.284	10.8163	11.2935	12.528	11.3492	12.127	12.0972	12.6916	11.1313	12.0014	-0.965942	-0.690173	0.870098	0.594328	0.00954701	0.0532456	0.0296617	0.0399242	2.02013	1.27372	1.5278	1.39876
893658	Myl6	myosin, light polypeptide 6, alkali, smooth muscle and non-muscle	MYL6	15.0558	15.5174	14.4367	13.801	14.9666	15.0605	14.338	13.4112	14.35	14.492	13.2056	14.5966	15.0033	14.6094	14.033	14.098	-0.970229	-0.511325	0.065005	-0.393899	0.00431813	0.110627	0.679531	0.216801	2.3647	0.956138	0.167791	0.663939
435770	Mid1ip1	Mid1 interacting protein 1 (gastrulation specific G12-like (zebrafish))	MID1IP1	15.9821	16.2729	16.0285	16.6744	16.5402	15.6251	14.8891	15.1934	15.2823	15.0685	15.0048	15.0214	16.0945	16.2799	15.1216	15.0316	-0.972876	-1.24833	-0.0900262	0.185431	0.000253761	4.51009e-05	0.628513	0.268862	3.59558	4.34581	0.201685	0.57047
898744	Cd79a	CD79A antigen (immunoglobulin-associated alpha)	CD79A	15.8417	16.4509	15.5837	14.8475	15.8668	15.9036	15.2444	14.4426	15.2579	15.3906	14.6417	15.3906	15.9588	15.5393	14.9816	15.1409	-0.977153	-0.398361	0.159335	-0.419457	0.0018605	0.102407	0.539653	0.143908	2.73037	0.98967	0.267886	0.841915
400820	LOC634694|Prss3|LOC547443	protease, serine, 3	#N/A	15.6041	16.2623	15.2333	14.3582	15.5316	15.1755	15.3739	13.7912	14.9964	15.2837	14.125	14.9606	15.6999	15.0218	14.7205	14.7898	-0.979377	-0.231983	0.0692501	-0.678143	0.00913107	0.395659	0.986227	0.0342764	2.03948	0.402679	0.00602323	1.465
554915	Mycs	myc-like oncogene, s-myc protein	0	13.7746	14.2222	13.9663	12.5858	13.6995	13.3472	13.2868	12.4759	13.212	13.9444	12.5723	13.4643	13.9877	13.2108	12.9915	13.327	-0.996162	0.116176	0.335468	-0.77687	0.00203064	0.632567	0.219941	0.0146551	2.69237	0.198894	0.657693	1.83401
518674	Nola3	nucleolar protein family A, member 3	#N/A	14.1296	14.8954	14.0588	12.845	14.4238	13.4308	13.7187	12.532	13.8155	14.0044	12.7952	13.9575	14.3612	13.5665	13.3554	13.5857	-1.00582	0.0191842	0.230287	-0.794721	0.00473119	0.919931	0.47733	0.0346032	2.32503	0.0362449	0.321181	1.46088
810882	Dym	dymeclin	DYM	16.491	16.8522	15.9608	14.8223	15.9139	16.0394	15.5918	14.8779	15.8128	16.2858	15.0331	16.1262	16.4347	15.5919	15.4275	15.815	-1.0072	0.223181	0.38755	-0.842833	0.000588896	0.423947	0.129089	0.00436524	3.22996	0.372688	0.88911	2.35999
919247	Cmtm3	CKLF-like MARVEL transmembrane domain containing 3	CMTM3	12.1406	12.7325	12.864	12.2692	12.4134	12.9928	11.1923	11.8346	11.6851	12.0933	12.2729	12.3902	12.579	12.5584	11.5707	12.2522	-1.00835	-0.306292	0.681463	-0.0205988	0.0062225	0.259196	0.0486752	0.951158	2.20603	0.586371	1.31269	0.0217471
416542	Ptk9	protein tyrosine kinase 9	#N/A	13.801	14.4694	13.7206	12.2186	13.3917	13.1663	12.999	12.5779	13.3679	13.7718	12.6755	13.6157	13.997	12.9255	12.9816	13.3544	-1.01534	0.428837	0.372717	-1.07146	0.00229127	0.189156	0.177705	0.00278311	2.63992	0.723179	0.750299	2.55547
532400	Cp	ceruloplasmin	CP	16.8763	17.089	16.3378	15.6937	15.8128	16.2969	15.94	15.6558	15.659	15.9851	16.2871	16.1203	16.7677	15.9345	15.7516	16.1309	-1.01612	0.1964	0.379271	-0.833252	0.000167018	0.403556	0.071487	0.00128565	3.77724	0.394096	1.14577	2.89088	0.0050533
907713	Elovl5	ELOVL family member 5, elongation of long chain fatty acids (yeast)	ELOVL5	19.399	19.2505	18.4674	18.9242	19.4168	20.0503	18.1727	17.9233	17.9632	17.9443	18.4222	18.7317	19.039	19.4638	18.0197	18.3661	-1.01925	-1.0977	0.346333	0.42479	0.000390995	0.000375714	0.05446	0.0921867	3.40783	3.42514	1.26392	1.03533
302796	LOC280487|Sgip1	SH3-domain GRB2-like (endophilin) interacting protein 1	#N/A	14.7896	15.5906	14.4064	13.3553	14.3229	14.5192	14.4191	13.3626	13.9416	14.5966	13.7234	14.0231	14.9289	14.0658	13.9078	14.1144	-1.02108	0.048556	0.20658	-0.863057	0.00520934	0.962193	0.507184	0.0132038	2.28322	0.016738	0.294835	1.8793
790113	Fgl1	fibrinogen-like protein 1	FGL1	15.9467	16.4366	14.2766	15.0605	14.4821	13.8327	14.5789	14.6362	14.3022	14.3322	16.6517	15.4779	15.5533	14.4584	14.5058	15.4873	-1.04753	1.02885	0.981505	-1.09488	0.0047661	0.0155364	0.0128922	0.00614858	2.32184	1.80865	1.88967	2.21123
681165	Olfr386	olfactory receptor 386	#N/A	13.2501	13.9749	13.7995	12.5513	13.2566	13.3098	12.5828	12.2139	13.0114	12.999	12.3187	13.041	13.6748	13.0392	12.6027	12.7863	-1.07214	-0.252957	0.183566	-0.63562	0.00211782	0.373705	0.548006	0.0355076	2.67411	0.427471	0.261214	1.44968
684165	Atp1a2	ATPase, Na+/K+ transporting, alpha 2 polypeptide	ATP1A2	15.6186	15.9981	15.8611	15.1628	15.3729	15.9981	15.035	14.6247	14.5981	15.5074	14.6678	14.8309	15.8259	15.5113	14.7526	15.002	-1.0733	-0.509242	0.249412	-0.314647	0.000198583	0.0521568	0.241267	0.234695	3.70206	1.28269	0.617502	0.629496
878788	Sprrl9	small proline rich-like 9	#N/A	13.3377	14.0104	13.0531	12.3049	13.2547	13.0062	12.4824	11.8383	12.8536	12.9232	12.0662	12.7142	13.4671	12.8553	12.3914	12.5679	-1.07566	-0.287374	0.176467	-0.611817	0.00441105	0.348369	0.630787	0.0574078	2.35546	0.45796	0.200117	1.24103
491018	Ins1	insulin I	0	13.6875	14.4043	13.39	12.537	13.5815	13.4393	12.846	12.3024	13.1052	13.5166	12.2603	13.3025	13.8272	13.1859	12.7512	13.0265	-1.07602	-0.159467	0.275258	-0.641295	0.00334285	0.678806	0.326817	0.0515337	2.47588	0.168254	0.485696	1.28791
408679	Rhox6	reproductive homeobox on X chromosome, 6	#N/A	13.0478	13.711	12.5273	12.3065	13.4182	12.7291	12.3218	11.3259	12.3925	12.6975	10.7341	12.2401	13.0954	12.8179	12.0134	11.8906	-1.082	-0.92738	-0.122812	-0.277427	0.00777254	0.0361308	0.97289	0.385099	2.10944	1.44212	0.0119363	0.414427
747482	Rhpn2	rhophilin, Rho GTPase binding protein 2	RHPN2	12.3238	11.5359	11.9795	11.2304	12.1824	12.1819	10.9288	10.5285	11.0667	11.5604	11.0822	11.7027	11.9464	11.8649	10.8413	11.4484	-1.10508	-0.416491	0.607102	-0.0814912	0.00478251	0.187658	0.12747	0.864013	2.32034	0.726633	0.894594	0.0634798
403894	Phf15	PHD finger protein 15	PHF15	11.9764	12.1137	12.199	11.9131	12.0965	11.832	11.0381	10.909	10.9744	12.4052	11.3837	11.7164	12.0964	11.9472	10.9738	11.8351	-1.12255	-0.112147	0.861237	-0.149169	0.0038277	0.869919	0.0266898	0.608898	2.41706	0.0605211	1.57366	0.215455
760825	Celsr1	cadherin EGF LAG seven-pass G-type receptor 1	CELSR1	15.3275	15.4636	15.228	15.3358	15.6186	15.1668	14.4821	14.1517	14.0138	14.081	13.8106	14.0376	15.3397	15.3737	14.2159	13.9764	-1.12383	-1.39736	-0.239476	0.0340491	0.000152666	6.42801e-06	0.264898	0.839249	3.81626	5.19192	0.576922	0.0761091
932548	Agpat1	1-acylglycerol-3-phosphate O-acyltransferase 1 (lysophosphatidic acid acyltransferase, alpha)	AGPAT1	12.2285	12.9965	12.5255	11.467	12.5214	12.0018	11.8166	10.4843	12.0648	12.7325	11.0892	11.9514	12.5835	11.9967	11.4552	11.9244	-1.12829	-0.0723645	0.469142	-0.586785	0.00961998	0.968479	0.271848	0.0962795	2.01683	0.0139097	0.565674	1.01647
463844	Spsb2	splA/ryanodine receptor domain and SOCS box containing 2	SPSB2	14.264	15.3153	14.7191	13.7949	14.7343	14.3776	13.5148	13.3863	13.9981	14.3582	13.3014	14.1591	14.7661	14.3023	13.6331	13.9396	-1.13306	-0.362683	0.306525	-0.46385	0.0015146	0.181622	0.203459	0.101913	2.8197	0.740831	0.691524	0.991771
443033	Cdcp1	CUB domain containing protein 1	CDCP1	12.4335	13.4858	12.2382	11.3715	12.6118	12.4624	11.8866	10.962	11.9043	12.2174	10.9079	11.9714	12.7192	12.1485	11.5843	11.6989	-1.13485	-0.449641	0.114599	-0.570613	0.00929258	0.20974	0.673192	0.124803	2.03186	0.678319	0.171861	0.903775
303843	Dusp1	dual specificity phosphatase 1	DUSP1	15.6125	16.0372	14.6058	16.304	16.2465	15.3005	14.6183	14.2489	13.9836	14.554	14.8241	14.7132	15.4185	15.9503	14.2836	14.6971	-1.1349	-1.25321	0.413532	0.531842	0.00221083	9.03473e-05	0.0820364	0.0960727	2.65544	4.04408	1.08599	1.0174
932625	Klf10	Kruppel-like factor 10	KLF10	14.257	14.7478	13.3421	14.6291	14.8203	14.2062	12.7681	12.9176	13.2366	14.4367	13.2239	14.1302	14.1156	14.5519	12.9741	13.9302	-1.14156	-0.621634	0.956161	0.436236	0.00160464	0.0300291	0.00297527	0.182325	2.79462	1.52246	2.52647	0.739154
512401	Adam3	a disintegrin and metallopeptidase domain 3 (cyritestin)	0	11.6826	11.5333	11.1063	10.8625	10.7265	11.1481	10.4241	9.98008	10.4899	10.7288	10.212	11.1916	11.4408	10.9124	10.298	10.7108	-1.14273	-0.201568	0.412772	-0.528387	0.00841317	0.691491	0.34102	0.126792	2.07504	0.160214	0.46722	0.89691
341371	Cldn4	claudin 4	CLDN4	16.6649	17.4198	16.0123	15.1324	16.4026	16.3905	15.8743	14.8772	15.8795	16.1034	14.9712	15.9389	16.699	15.9752	15.5436	15.6712	-1.15535	-0.304022	0.127516	-0.723809	0.00151811	0.237879	0.606558	0.0272447	2.8187	0.623644	0.217128	1.56472
858077	Lrrc28	leucine rich repeat containing 28	LRRC28	13.2043	13.6612	13.1618	14.3388	14.4115	14.4433	12.1996	12.026	12.3339	12.6099	11.7981	12.0614	13.3424	14.3978	12.1865	12.1565	-1.15594	-2.24138	-0.0300348	1.05541	0.00105908	1.36829e-08	0.987106	6.95397e-05	2.97507	7.86382	0.00563642	4.15777	0.0071281
460449	Alk	anaplastic lymphoma kinase	ALK	13.1125	12.9735	12.1334	11.6609	12.4594	12.6487	11.8448	11.0474	11.8525	12.1925	11.4939	12.177	12.7398	12.2563	11.5816	11.9545	-1.15826	-0.301841	0.372916	-0.483503	0.00413039	0.317295	0.298645	0.147687	2.38401	0.498537	0.524845	0.830656
584475	Tmie	transmembrane inner ear	TMIE	13.5247	13.5443	13.4616	13.6359	13.801	13.4774	12.2433	12.4677	12.2665	12.8085	12.2126	12.4885	13.5102	13.6381	12.3259	12.5032	-1.18435	-1.13491	0.177351	0.127905	0.000396787	0.00030891	0.508117	0.569721	3.40144	3.51017	0.294036	0.244338
752774	C1ql1	complement component 1, q subcomponent-like 1	C1QL1	12.9008	13.771	12.4246	11.777	12.8486	12.8575	12.2961	11.3508	11.8428	12.3104	11.236	12.4735	13.0321	12.4944	11.8299	12.0066	-1.20226	-0.487751	0.176747	-0.537759	0.00468848	0.17487	0.543738	0.118714	2.32897	0.757284	0.26461	0.925497
638177	Acr	preproacrosin	ACR	12.048	13.2139	12.5238	11.1544	12.0654	12.0685	11.296	10.8084	12.0654	12.0148	10.7951	11.7588	12.5952	11.7628	11.3899	11.5229	-1.20531	-0.239895	0.132972	-0.832441	0.00852375	0.551703	0.748549	0.0322756	2.06937	0.258294	0.12578	1.49113
746184	Adamtsl2	ADAMTS-like 2	ADAMTSL2	12.8399	12.8756	12.3091	12.0537	12.3916	12.5157	11.981	11.4298	10.9972	12.1076	11.1619	12.2675	12.6749	12.3203	11.4694	11.8457	-1.20552	-0.474657	0.376318	-0.35455	0.00444902	0.194205	0.288189	0.246264	2.35174	0.71174	0.540322	0.608599
860165	Sephs2	selenophosphate synthetase 2	SEPHS2	11.7826	12.9053	11.7696	10.6366	11.7317	11.7468	11.0859	10.9406	10.7547	11.4879	10.6437	11.4648	12.1525	11.3717	10.9271	11.1988	-1.22542	-0.172916	0.271729	-0.780772	0.00593912	0.60572	0.425301	0.0599108	2.22628	0.217728	0.371304	1.22249
767448	Gpr113	G protein-coupled receptor 113	GPR113	11.3174	12.3721	11.8392	9.56305	10.7325	12.2921	10.6686	10.2501	10.8979	11.9795	8.89213	11.495	11.8429	10.8626	10.6055	10.7889	-1.23738	-0.0736838	0.183358	-0.980339	0.00759024	0.979024	0.233952	0.17359	2.11974	0.00920662	0.630874	0.760475
333616	Tmsb10	thymosin, beta 10	#N/A	11.5621	12.6144	11.6258	10.5691	11.4122	11.3419	10.8333	10.5444	10.673	11.9291	10.7345	11.1533	11.9341	11.1077	10.6836	11.2723	-1.25054	0.164565	0.588734	-0.826375	0.00411401	0.614311	0.132564	0.0333641	2.38573	0.211612	0.877575	1.47672
366909	Olfr209|Olfr208	olfactory receptor 209|olfactory receptor 208	0	13.0391	13.8316	13.0375	12.2986	13.3398	13.3814	11.7071	11.4089	13.0062	13.4085	11.6826	12.7437	13.3027	13.0066	12.0407	12.6116	-1.26202	-0.394971	0.570911	-0.296143	0.00560073	0.350812	0.177985	0.383065	2.25176	0.454926	0.749617	0.416727
656522	Aacs	acetoacetyl-CoA synthetase	AACS	15.2986	16.0076	14.6546	15.6273	15.7836	15.4131	13.8263	13.8994	14.433	13.7502	14.0246	13.8239	15.3203	15.608	14.0529	13.8663	-1.26733	-1.74174	-0.186658	0.28775	0.00106905	2.22654e-07	0.39188	0.45148	2.971	6.65237	0.406847	0.345361
457536	Gpam	glycerol-3-phosphate acyltransferase, mitochondrial	GPAM	12.8113	12.4205	11.8866	13.2509	13.247	13.5714	10.5564	11.2482	11.4994	10.6298	10.7153	11.1896	12.3728	13.3564	11.1013	10.8449	-1.27147	-2.51154	-0.256429	0.98364	0.00252075	4.65723e-07	0.47536	0.00201004	2.59847	6.33187	0.322977	2.6968
681607	Etv4	ets variant gene 4 (E1A enhancer binding protein, E1AF)	ETV4	12.9517	14.0476	12.9315	12.1541	12.9141	12.5107	12.0325	11.4978	12.5675	13.0436	11.5371	12.3298	13.3103	12.5263	12.0326	12.3035	-1.2777	-0.222781	0.270926	-0.78399	0.00379963	0.700789	0.378896	0.0270594	2.42026	0.154413	0.421479	1.56768
480978	Casq2	calsequestrin 2	CASQ2	12.4403	12.8164	12.1778	10.2706	11.8092	11.7063	11.5831	10.7209	11.2686	12.1454	11.1059	12.038	12.4782	11.262	11.1909	11.7631	-1.28729	0.501061	0.572224	-1.21613	0.0013331	0.288403	0.133988	0.00440451	2.87514	0.540001	0.872934	2.3561
381544	Rpia	ribose 5-phosphate isomerase A	RPIA	11.8929	11.7386	12.1596	12.4669	12.5157	11.9962	10.8184	10.3861	10.7033	11.3787	10.9206	11.2993	11.9303	12.3263	10.6359	11.1995	-1.29439	-1.12675	0.563585	0.39594	0.00274787	0.00194291	0.174358	0.175456	2.561	2.71155	0.758558	0.755832
417316	Flnc|LOC545833	filamin C, gamma (actin binding protein 280)	FLNC	11.6545	12.2109	11.4406	10.9623	11.9598	11.7776	10.2971	11.0771	10.0326	11.5204	9.8675	11.0194	11.7687	11.5666	10.469	10.8025	-1.2997	-0.764121	0.33349	-0.202091	0.00712232	0.117369	0.413858	0.614749	2.14738	0.930446	0.383148	0.211302
510345	Gloxd1	glyoxalase domain containing 1	#N/A	12.3916	12.4959	11.8111	11.1009	12.227	11.7326	11.2065	10.2826	11.2753	11.4994	10.4889	11.7526	12.2329	11.6868	10.9215	11.247	-1.31139	-0.43987	0.325496	-0.546021	0.0026892	0.265391	0.404921	0.133296	2.57038	0.576113	0.392629	0.875182
778997	Akr1e1	aldo-keto reductase family 1, member E1	AKR1E2	11.3492	12.1468	11.2732	10.8277	10.9916	11.0158	10.2753	9.732	10.7335	10.8525	10.0457	10.845	11.5897	10.945	10.2469	10.5811	-1.34279	-0.363929	0.334167	-0.644697	0.00756587	0.423958	0.50192	0.0806215	2.12114	0.372678	0.299365	1.09355
596044	Fasn	fatty acid synthase	FASN	18.6075	14.8924	18.287	19.163	18.8811	19.0001	13.9456	16.6936	17.0458	16.2707	16.1168	16.108	17.2623	19.0147	15.895	16.1652	-1.3673	-2.84958	0.270154	1.75243	0.00632301	5.26038e-09	0.517501	0.000689198	2.19908	8.27898	0.286089	3.16166
416209	Ppapdc1a	phosphatidic acid phosphatase type 2 domain containing 1A	PPAPDC1A	11.6926	12.7609	12.1393	11.2614	12.1045	11.0048	11.011	9.80797	11.6545	12.2039	10.7008	11.3817	12.1976	11.4569	10.8245	11.4288	-1.37309	-0.0281286	0.604271	-0.74069	0.00645715	0.958195	0.253906	0.0616712	2.18996	0.0185463	0.595327	1.20992
658706	Orm3	orosomucoid 3	0	11.0267	12.0325	10.8511	10.0035	11.3193	11.4427	10.2714	9.35861	10.1444	11.2546	10.7079	10.803	11.3035	10.9218	9.92483	10.9218	-1.37863	-6.59136e-06	0.997007	-0.381611	0.00993904	0.795987	0.066127	0.399233	2.00266	0.0990941	1.17962	0.398773
917195	Spon2	spondin 2, extracellular matrix protein	SPON2	14.0553	14.175	14.0656	14.1479	14.4304	14.7506	12.8775	12.6687	12.6094	12.9356	13.0984	13.8824	14.0986	14.443	12.7185	13.3055	-1.38009	-1.13748	0.586949	0.344342	2.03e-05	0.000327372	0.0582368	0.09546	4.6925	3.48496	1.2348	1.02018
918052	Col4a6	procollagen, type IV, alpha 6	COL4A6	12.9919	13.852	13.0943	12.9297	13.885	13.5283	11.8696	11.2941	12.5442	13.2484	11.7231	12.618	13.3127	13.4477	11.9027	12.5298	-1.41009	-0.917813	0.627194	0.134919	0.00136409	0.0109763	0.104284	0.635783	2.86516	1.95954	0.981781	0.196691
542645	Olfr121|Olfr120|Olfr122|Olfr129	olfactory receptor 121|olfactory receptor 120|olfactory receptor 122|olfactory receptor 129	0	10.9972	11.8026	11.0768	9.89102	10.9292	10.9095	10.3168	9.41917	9.90725	10.4931	9.91904	10.5315	11.2922	10.5766	9.88107	10.3146	-1.41112	-0.261999	0.433485	-0.715633	0.00909073	0.497956	0.439792	0.112869	2.0414	0.302809	0.356752	0.947426
438952	Saa2|Saa1	serum amyloid A 2|serum amyloid A 1	SAA1	15.6139	17.6921	15.8186	16.8763	15.6919	15.6501	14.9465	14.6955	15.2471	15.0872	16.3774	16.6186	16.3749	16.0728	14.963	16.0277	-1.41185	-0.0450297	1.06472	-0.302094	0.00622742	0.932322	0.00191716	0.249654	2.20569	0.030434	2.71734	0.602661
701966	Ly6g6c	lymphocyte antigen 6 complex, locus G6C	LY6G6C	11.5426	12.299	11.6009	10.6082	11.6252	11.4094	10.4121	9.43391	11.333	11.6238	10.0058	11.1402	11.8142	11.2143	10.393	10.9233	-1.42115	-0.291021	0.530271	-0.59986	0.00832442	0.60877	0.339572	0.123155	2.07965	0.215546	0.469068	0.909548
359969	Rpo1-1	RNA polymerase 1-1	#N/A	13.1667	13.6736	12.4699	12.0539	13.5588	13.3515	11.3929	11.2112	12.4279	12.7511	11.5299	12.3782	13.1034	12.9881	11.6773	12.2197	-1.42606	-0.768321	0.542409	-0.115328	0.00220672	0.0292767	0.183315	0.853168	2.65625	1.53348	0.736801	0.0689655
467024	Aqp8	aquaporin 8	AQP8	18.189	18.2317	18.0551	17.5149	18.2793	18.7698	16.6709	16.8617	16.6404	17.5501	17.0647	17.7521	18.1586	18.188	16.7243	17.4556	-1.43429	-0.732359	0.731297	0.029362	4.06e-07	0.00485775	0.00130943	0.598972	6.39147	2.31357	2.88292	0.222593
699816	Akap10	A kinase (PRKA) anchor protein 10	AKAP10	12.0272	12.615	11.8996	10.9304	11.7266	11.6212	11.0128	10.3147	10.8936	11.0811	10.5502	11.1795	12.1806	11.4261	10.7404	10.937	-1.44021	-0.489108	0.196597	-0.754506	0.00110228	0.215441	0.653987	0.0395656	2.95771	0.666672	0.184431	1.40268
299162	Ctgf	connective tissue growth factor	CTGF	11.6734	12.3703	11.5741	11.3074	12.5031	11.9975	10.0362	10.5754	10.6831	12.488	12.2627	13.3301	11.8726	11.936	10.4316	12.6936	-1.44107	0.757581	2.26202	0.0633758	0.00338755	0.0415843	0.000112403	0.772919	2.47011	1.38107	3.94922	0.111866	0.0049712
318702	Syt1	synaptotagmin I	SYT1	11.4427	11.8965	11.3389	10.5984	10.8457	10.5818	10.5988	9.84314	9.90939	10.7592	10.2597	11.1334	11.5594	10.6753	10.1171	10.7175	-1.44227	0.0421569	0.60033	-0.8841	0.00326958	0.847143	0.223996	0.0247197	2.48551	0.0720435	0.649759	1.60696	0.0058508
383046	Col15a1	procollagen, type XV	COL15A1	11.1946	11.4491	10.4447	11.5236	11.7203	11.3508	9.35954	10.1576	9.21618	10.5285	10.3738	9.67342	11.0295	11.5316	9.57778	10.1919	-1.45168	-1.33968	0.614107	0.502108	0.00857912	0.00345293	0.275562	0.212301	2.06656	2.46181	0.559781	0.673049
775499	Smpd3	sphingomyelin phosphodiesterase 3, neutral	SMPD3	10.7458	10.7927	10.7254	9.79191	10.6815	10.9524	8.78006	9.09298	9.87008	10.8688	9.53471	10.1419	10.7546	10.4753	9.24771	10.1818	-1.50693	-0.293498	0.93409	-0.279343	0.00858128	0.582598	0.11369	0.634899	2.06645	0.234631	0.944279	0.197295
584143	Eomes	eomesodermin homolog (Xenopus laevis)	EOMES	13.9233	14.6668	13.5499	12.3801	13.5765	13.6812	12.5157	11.985	13.0925	13.6903	12.3636	13.2035	14.0467	13.2126	12.5311	13.0858	-1.51559	-0.126772	0.554729	-0.834089	0.000316609	0.686397	0.121899	0.017547	3.49948	0.163424	0.913999	1.7558
726622	Capg	capping protein (actin filament), gelsolin-like	CAPG	12.3364	12.9782	11.9604	12.0533	12.7597	12.9462	11.2165	10.7885	10.7029	10.5787	10.8282	11.2732	12.425	12.5864	10.9027	10.8933	-1.52232	-1.69306	-0.00932345	0.161417	0.000773768	0.000129036	0.996499	0.628699	3.11139	3.88929	0.00152334	0.201557
486733	Ptgds2	prostaglandin D2 synthase 2, hematopoietic	#N/A	11.1226	12.7666	11.5094	10.0836	11.3325	11.5783	10.1909	11.0247	9.58145	9.85946	8.71666	11.0464	11.7996	10.9981	10.2657	9.87419	-1.53391	-1.12393	-0.391471	-0.801449	0.00705334	0.0702634	0.709784	0.0729803	2.15161	1.15327	0.148874	1.13679
780663	Sidt2	SID1 transmembrane family, member 2	SIDT2	16.2595	16.3296	16.3579	16.0313	16.2029	16.1317	12.252	15.9262	16.1292	16.5978	16.084	16.1384	16.3157	16.122	14.7691	16.2734	-1.54651	0.151434	1.50425	-0.193686	0.00894226	0.395463	0.0152912	0.292051	2.04855	0.402894	1.81556	0.534542
527752	Pelp1	proline, glutamic acid and leucine rich protein 1	PELP1	10.5017	10.5624	10.5651	9.07777	10.177	10.3634	9.4437	9.45471	8.05688	8.40374	8.27617	9.37167	10.5431	9.87275	8.9851	8.68386	-1.55797	-1.18889	-0.301238	-0.670323	0.00855262	0.0657167	0.582042	0.217188	2.0679	1.18232	0.235045	0.663164
826896	Dak	dihydroxyacetone kinase 2 homolog (yeast)	DAK	16.7263	16.9937	16.6683	17.4267	17.2997	16.9528	15.1496	15.1385	15.4224	15.809	15.5687	15.4172	16.7961	17.2264	15.2368	15.5983	-1.55923	-1.62812	0.36144	0.43033	8.36e-07	2.49676e-07	0.111906	0.025457	6.07779	6.60262	0.951145	1.59419
557456	Fabp5	fatty acid binding protein 5, epidermal	FABP5	13.0654	13.6973	12.3775	11.1239	12.109	12.3417	11.178	11.5455	11.6905	9.19236	11.2259	10.5801	13.0467	11.8582	11.4714	10.3328	-1.57539	-1.5254	-1.13859	-1.18858	0.000728878	0.00289423	0.0329448	0.00482095	3.13735	2.53847	1.48221	2.31687
811918	LOC634241|Timeless	timeless homolog (Drosophila)	#N/A	11.3546	12.6716	11.1001	10.1198	11.7245	11.2602	10.9726	9.34854	10.0607	11.4957	10.2843	11.0728	11.7088	11.0348	10.1273	10.9509	-1.58152	-0.0839256	0.823642	-0.673947	0.00864933	0.747298	0.151668	0.137357	2.06302	0.126506	0.819105	0.862151
915324	Anxa1	annexin A1	ANXA1	11.2795	10.4291	10.3592	10.8981	9.22252	10.5387	9.28766	9.32398	8.67871	9.78785	10.3821	10.2171	10.6893	10.2198	9.09678	10.129	-1.5925	-0.0907751	1.03224	-0.469484	0.00773125	0.638582	0.0808292	0.415439	2.11175	0.194783	1.09243	0.381493
694508	Igfbp1	insulin-like growth factor binding protein 1	IGFBP1	15.7302	13.4768	15.2444	15.9669	13.5128	15.4831	12.8982	12.9141	13.8442	13.3064	12.404	12.7511	14.8171	14.9876	13.2188	12.8205	-1.59825	-2.1671	-0.398353	0.170497	0.0012568	0.00026267	0.196408	0.576273	2.90073	3.58059	0.706841	0.239371
921351	Slpi	secretory leukocyte peptidase inhibitor	SLPI	12.2245	11.1973	11.8062	10.4745	10.5079	12.0299	9.81427	10.3394	10.1529	11.8325	10.9001	11.9161	11.7427	11.0041	10.1022	11.5495	-1.6405	0.54541	1.44735	-0.738556	0.00168615	0.334442	0.00455835	0.158615	2.7731	0.47568	2.34119	0.799657
903551	Cdc42se2	CDC42 small effector 2	CDC42SE2	10.9467	12.2132	11.2026	10.7173	11.3956	10.5844	10.4313	8.99461	10.0065	10.1092	10.123	10.762	11.4541	10.8991	9.81079	10.3314	-1.64335	-0.5677	0.520614	-0.555039	0.00441709	0.189838	0.421291	0.139493	2.35486	0.721616	0.375418	0.855448
890996	Impa2	inositol (myo)-1(or 4)-monophosphatase 2	IMPA2	12.5607	12.2943	12.7245	11.9371	13.1643	12.7332	10.9068	10.3639	11.3737	12.7096	11.7997	12.4253	12.5265	12.6115	10.8815	12.3115	-1.64502	-0.299992	1.43001	0.0849905	0.000162073	0.319213	0.00287308	0.594755	3.79029	0.49592	2.54165	0.225662
742757	Cul7	cullin 7	CUL7	15.346	17.4435	16.0475	15.0048	15.9187	15.837	14.6848	14.1907	14.9652	17.0187	14.4071	15.1134	16.279	15.5868	14.6136	15.5131	-1.66542	-0.0737459	0.899485	-0.692188	0.00188631	0.485556	0.0323424	0.0399071	2.72439	0.313761	1.49023	1.39895
912960	Zfp688	zinc finger protein 688	ZNF688	12.6329	13.1921	12.6472	12.2394	12.3402	12.8077	8.93719	12.1049	12.4113	12.8393	12.221	12.2716	12.8241	12.4624	11.1511	12.444	-1.67291	-0.0184498	1.29283	-0.361629	0.0064546	0.967965	0.0747359	0.214317	2.19013	0.0141404	1.12647	0.668943
477088	Bloc1s1	biogenesis of lysosome-related organelles complex-1, subunit 1	BLOC1S1	12.0304	12.652	11.8977	11.1205	11.7935	11.7781	10.7325	9.78147	11.0131	11.9628	10.4422	11.663	12.1934	11.564	10.509	11.356	-1.68436	-0.208059	0.846945	-0.629358	0.000676669	0.786249	0.0793164	0.0696293	3.16962	0.10444	1.10064	1.15721
656577	Serpina7	serine (or cysteine) peptidase inhibitor, clade A (alpha-1 antiproteinase, antitrypsin), member 7	SERPINA7	14.3466	13.3917	12.6682	14.0846	12.4786	13.8889	12.4341	12.2201	10.6513	8.53534	10.6831	11.7021	13.4688	13.484	11.7685	10.3068	-1.70032	-3.17717	-1.46168	0.0151714	0.00201529	2.23629e-05	0.0238658	0.986396	2.69566	4.65047	1.62222	0.00594858
778436	Olfr332	olfactory receptor 332	0	10.6794	11.9271	10.7901	10.2453	10.7624	10.353	9.87417	8.01312	10.4076	10.6713	9.50796	10.385	11.1322	10.4536	9.43162	10.1881	-1.70059	-0.265502	0.756459	-0.678628	0.00975903	0.661849	0.348316	0.0931339	2.01059	0.179241	0.458026	1.03089
464717	Dyrk1b	dual-specificity tyrosine-(Y)-phosphorylation regulated kinase 1b	DYRK1B	9.9028	9.98296	9.80318	9.55025	9.75629	10.2918	8.5963	7.53408	8.37584	9.40914	8.76709	9.6818	9.89631	9.8661	8.16874	9.28601	-1.72758	-0.58009	1.11727	-0.0302142	0.00693905	0.316472	0.0984952	0.995491	2.1587	0.499664	1.00658	0.0019628
534427	Jun	Jun oncogene	JUN	12.8799	13.339	13.5141	13.56	12.8197	12.5939	11.1795	11.6685	11.6959	11.7935	13.1045	13.2441	13.2443	12.9912	11.5146	12.714	-1.72971	-0.277186	1.19936	-0.253157	9e-05	0.52934	0.00484894	0.460182	4.04576	0.276265	2.31435	0.33707
624336	Elovl6	ELOVL family member 6, elongation of long chain fatty acids (yeast)	ELOVL6	17.157	15.6745	15.296	17.9036	16.8967	17.7809	14.3041	14.6659	13.9663	11.4468	14.4026	12.8365	16.0425	17.527	14.3121	12.8953	-1.73039	-4.63173	-1.41677	1.48457	0.00154601	2.45117e-08	0.0101894	0.000273265	2.81079	7.61063	1.99185	3.56342
501691	Parp9	poly (ADP-ribose) polymerase family, member 9	PARP9	11.5407	12.1836	10.8361	12.0835	11.4978	10.7464	10.31	9.04969	9.9986	11.08	9.81049	10.978	11.5201	11.4426	9.78612	10.6229	-1.73403	-0.819718	0.836738	-0.0775776	0.00332053	0.0646786	0.117257	0.838587	2.47879	1.18924	0.930861	0.0764519
731777	Hoxc4	homeo box C4	HOXC4	11.2721	11.9836	11.3762	10.333	11.3508	11.396	10.2433	8.92407	10.2311	11.2001	9.83888	10.5916	11.544	11.0266	9.7995	10.5435	-1.74448	-0.483079	0.744016	-0.517383	0.0017404	0.291937	0.186609	0.202674	2.75935	0.534711	0.729067	0.693203
428388	Stim1	stromal interaction molecule 1	STIM1	12.2001	12.7793	12.3584	11.5892	13.0094	12.0311	11.3225	9.22308	11.5534	12.1297	10.6807	11.8582	12.4459	12.2099	10.6997	11.5562	-1.74624	-0.653733	0.856485	-0.23602	0.001067	0.103425	0.134455	0.695733	2.97184	0.985375	0.871422	0.157557
729575	Snx26	sorting nexin 26	#N/A	11.196	11.5877	10.8148	9.66187	11.0304	11.0672	9.70207	7.82964	10.7387	9.31628	9.42496	10.0256	11.1995	10.5865	9.42346	9.58896	-1.77604	-0.997534	0.165492	-0.613017	0.00905099	0.0396912	0.726082	0.194033	2.0433	1.40131	0.139014	0.712124
741669	Syce2	synaptonemal complex central element protein 2	SYCE2	11.4276	9.97849	11.0238	9.26098	9.65271	8.68399	9.47407	9.10219	8.51252	9.59611	10.1336	8.98565	10.81	9.19923	9.02959	9.5718	-1.78037	0.372569	0.542208	-1.61074	0.00426569	0.509497	0.365492	0.00642163	2.37001	0.292859	0.437122	2.19235
750820	Zyg11bl	zyg-11 homolog B (C. elegans)-like	#N/A	9.76113	11.2802	10.6987	9.68375	9.81606	9.69083	8.85767	8.19614	9.34508	8.44844	9.69167	9.30731	10.58	9.73021	8.79963	9.14914	-1.7804	-0.581072	0.34951	-0.849819	0.00639126	0.377596	0.561264	0.0675528	2.19441	0.422972	0.250833	1.17036
552005	Atcay	ataxia, cerebellar, Cayman type homolog (human)	ATCAY	10.3575	10.9048	11.2082	9.61206	10.9493	10.0168	9.06141	8.79986	9.13205	10.8049	7.80325	10.741	10.8235	10.1927	8.99777	9.78303	-1.82573	-0.409666	0.785257	-0.63081	0.00206028	0.958643	0.0683133	0.20978	2.68607	0.0183431	1.16549	0.678235
336724	Pklr	pyruvate kinase liver and red blood cell	PKLR	12.6061	13.0452	12.6737	13.5141	13.2637	13.5325	11.0455	10.3833	11.406	11.1184	10.8784	11.1151	12.775	13.4368	10.9449	11.0373	-1.83005	-2.39946	0.0923805	0.661785	0.000130644	8.85063e-08	0.928013	0.0115952	3.88391	7.05303	0.0324461	1.93572
777826	LOC639819|Mod1	malic enzyme, supernatant	#N/A	18.4361	18.1457	16.9095	18.0495	18.6138	19.0904	16.0247	15.8517	16.1111	15.3228	15.6817	16.0171	17.8304	18.5845	15.9958	15.6739	-1.8346	-2.91067	-0.321937	0.754135	2.93e-05	1.73489e-07	0.172868	0.0162586	4.53313	6.76073	0.762284	1.78892
423160	Fkbp10	FK506 binding protein 10	FKBP10	11.6658	13.5059	11.9843	10.6392	11.9714	11.284	10.9308	9.6193	11.0925	10.3494	9.24859	10.6937	12.3853	11.2982	10.5475	10.0972	-1.8378	-1.201	-0.450305	-1.0871	0.0046601	0.015818	0.353557	0.0266189	2.3316	1.80085	0.451541	1.57481
568122	Bpil3	bactericidal/permeability-increasing protein-like 3	#N/A	9.71785	10.5403	9.73477	9.15135	10.8322	10.8637	8.49599	7.77854	8.16349	9.78754	7.74859	8.43733	9.99765	10.2824	8.14601	8.65782	-1.85164	-1.62459	0.511811	0.284754	0.00436432	0.0210402	0.288199	0.395221	2.36008	1.67695	0.540308	0.40316
711177	Trygn16	trypsinogen 16	#N/A	14.4385	15.4299	13.8704	12.06	14.2237	13.9138	12.9431	11.7039	13.4044	13.8878	11.9038	13.4533	14.5796	13.3992	12.6838	13.0816	-1.89579	-0.317536	0.397838	-1.18041	0.000508908	0.344484	0.24521	0.0127059	3.29336	0.462831	0.610462	1.896
753916	Zfp385	zinc finger protein 385	#N/A	14.1138	14.8998	13.4941	11.9486	13.4411	13.6401	12.2792	11.8006	12.6944	13.8486	11.6773	12.9556	14.1692	13.0099	12.2581	12.8271	-1.91115	-0.182783	0.569081	-1.15928	0.000155254	0.795662	0.0824002	0.00621918	3.80896	0.0992714	1.08407	2.20627
921644	Cxx1a|Cxx1b	CAAX box 1 homolog A (human)|CAAX box 1 homolog B (human)	#N/A	10.8301	12.0239	11.3414	10.008	10.7922	11.0835	10.6669	8.0716	9.71773	11.1901	9.32521	10.6969	11.3985	10.6279	9.48541	10.4041	-1.91305	-0.223806	0.918676	-0.770571	0.0040341	0.828254	0.206273	0.0672827	2.39425	0.0818365	0.685558	1.1721
674135	Orm2	orosomucoid 2	#N/A	12.7793	14.8147	13.2392	14.2035	13.8793	13.4683	11.5594	11.7059	11.7857	12.5858	13.3534	12.6412	13.6111	13.8503	11.6837	12.8602	-1.92741	-0.990189	1.17648	0.239252	0.00246248	0.00185907	0.00338795	0.982795	2.60863	2.7307	2.47006	0.00753707
685030	Nptxr	neuronal pentraxin receptor	NPTXR	11.64	13.9357	12.3458	10.7825	11.6748	11.5919	10.9925	10.0778	11.0043	12.3024	9.97626	11.1048	12.6405	11.3497	10.6916	11.1278	-1.94894	-0.221897	0.436284	-1.29076	0.00456444	0.954834	0.204221	0.0149506	2.34061	0.0200722	0.6899	1.82534
874703	Lrrtm4	leucine rich repeat transmembrane neuronal 4	LRRTM4	10.0968	10.9965	10.6371	9.35213	10.5965	10.9744	8.6864	8.6221	8.55943	10.3621	10.1458	10.1107	10.5768	10.3077	8.62265	10.2062	-1.95417	-0.101474	1.58357	-0.269125	0.0024212	0.611189	0.013104	0.713765	2.61597	0.213824	1.8826	0.146445
401897	Casp9	caspase 9	CASP9	12.5184	13.3187	12.2194	11.2969	12.9848	12.8239	11.1072	9.59246	11.4421	11.9014	9.96464	11.7679	12.6855	12.3685	10.7139	11.2113	-1.97155	-1.15722	0.49739	-0.31694	0.000721237	0.013418	0.267811	0.535301	3.14192	1.87231	0.572171	0.271402
595205	Cxcl14	chemokine (C-X-C motif) ligand 14	CXCL14	9.28503	9.77093	9.57344	9.07064	9.61715	10.7482	8.04516	6.97053	7.64387	7.91809	9.55569	8.95132	9.54313	9.812	7.55319	8.80836	-1.98994	-1.00363	1.25518	0.268866	0.00509985	0.121308	0.0768384	0.43763	2.29244	0.916111	1.11442	0.358893
545193	Stx7	syntaxin 7	STX7	13.3917	13.0024	12.7485	13.2402	13.3938	13.3293	8.00913	12.6897	12.4162	12.4092	12.8022	12.8136	13.0475	13.3211	11.0383	12.675	-2.0092	-0.646065	1.63672	0.273583	0.00740764	0.0165708	0.0830895	0.307095	2.13032	1.78066	1.08045	0.512728
900650	Olfr298	olfactory receptor 298	0	9.97921	10.7951	9.25065	7.5495	9.91155	9.87888	8.21496	8.10115	7.67555	8.29746	8.11065	8.72806	10.0083	9.11331	7.99722	8.37872	-2.0111	-0.734586	0.381502	-0.895012	0.00660079	0.133736	0.449176	0.236052	2.1804	0.873752	0.347584	0.626992
825625	Fst	follistatin	FST	12.5921	10.7624	11.6992	12.1137	11.6979	11.6926	10.5792	10.0128	8.35172	8.09109	10.5142	9.86234	11.6846	11.8347	9.64789	9.4892	-2.03669	-2.34552	-0.158694	0.150129	0.0035148	9.07719e-05	0.859823	0.951937	2.4541	4.04205	0.0655909	0.0213916
298479	Gga1	golgi associated, gamma adaptin ear containing, ARF binding protein 1	GGA1	10.3208	11.0918	10.6325	9.87841	10.6865	10.9676	8.54211	8.42687	8.88296	9.72585	8.92684	9.72825	10.6817	10.5108	8.61731	9.46031	-2.06441	-1.05052	0.843	-0.170888	0.00129165	0.0522531	0.171353	0.748419	2.88886	1.28189	0.76611	0.125855
530139	Ddef2	development and differentiation enhancing factor 2	#N/A	11.084	12.2291	11.1098	11.169	11.2624	11.4742	10.1058	8.29657	9.76375	10.6218	9.84093	10.8945	11.4743	11.3019	9.3887	10.4524	-2.0856	-0.849458	1.06369	-0.172444	0.00164429	0.0453545	0.106517	0.460404	2.78402	1.34338	0.972582	0.336861
348641	Reck	reversion-inducing-cysteine-rich protein with kazal motifs	RECK	10.5234	10.7395	10.7423	9.69525	10.89	10.4301	9.16491	8.16349	8.40304	8.53123	7.99979	8.15722	10.6684	10.3384	8.57715	8.22941	-2.09127	-2.10903	-0.347735	-0.329978	0.00182038	0.00231644	0.497585	0.559973	2.73984	2.63518	0.303132	0.251833
331332	G6pd2	glucose-6-phosphate dehydrogenase 2	#N/A	12.082	11.9666	11.1606	11.1827	12.5575	13.0458	9.74739	9.06531	9.95338	10.3604	10.2102	11.01	11.7364	12.262	9.58869	10.5269	-2.14768	-1.73514	0.938174	0.525633	0.000349789	0.000805807	0.0867388	0.0917661	3.45619	3.09377	1.06179	1.03732
322464	Raet1b	retinoic acid early transcript beta	#N/A	11.4884	10.9445	12.135	11.091	11.4679	11.8708	10.1365	9.37325	8.38297	11.108	11.5712	12.3163	11.5226	11.4766	9.29759	11.6652	-2.22503	0.188599	2.36758	-0.0460559	0.000711498	0.523148	0.000558575	0.801108	3.14783	0.281376	3.25292	0.0963092
858858	Tmc7	transmembrane channel-like gene family 7	TMC7	9.97112	12.3364	10.8698	8.3963	10.2193	10.1512	8.78267	8.10218	9.58283	11.6116	9.56923	9.49403	11.0591	9.58893	8.82256	10.2249	-2.23654	0.636008	1.40238	-1.47017	0.0059273	0.234729	0.0474175	0.0244128	2.22714	0.629434	1.32406	1.61238
884340	Olfr985	olfactory receptor 985	OR8D4	8.58871	10.5224	9.51989	7.01896	9.846	8.87431	7.88431	7.52064	6.45419	9.71611	9.33954	9.52316	9.54366	8.57976	7.28638	9.52627	-2.25728	0.946514	2.23989	-0.963907	0.00801651	0.363642	0.00863238	0.224466	2.09601	0.439326	2.06387	0.64885
725337	Prkrip1	Prkr interacting protein 1 (IL11 inducible)	PRKRIP1	13.7206	16.3106	14.6375	12.7238	14.4832	14.3229	12.9343	11.7468	13.0773	15.2157	12.3218	13.6131	14.8896	13.8433	12.5862	13.7168	-2.30341	-0.12649	1.13068	-1.04625	0.00266561	0.738507	0.0240627	0.0313298	2.5742	0.131645	1.61866	1.50404
339692	Srrp	serine-arginine repressor protein	#N/A	9.5002	10.6726	9.62432	8.35212	10.1316	9.52604	7.38032	7.17604	8.31058	8.47098	7.70212	9.00755	9.93236	9.33658	7.62231	8.39355	-2.31005	-0.943035	0.771235	-0.595782	0.00276048	0.144006	0.208568	0.341015	2.55902	0.841619	0.680752	0.467226
778366	Acacb	acetyl-Coenzyme A carboxylase beta	ACACB	12.4279	12.753	11.4712	11.008	13.412	12.5405	9.70955	8.77405	11.091	12.65	10.644	12.3043	12.2174	12.3202	9.8582	11.8661	-2.35919	-0.454095	2.00789	0.1028	0.000279523	0.238923	0.00384823	0.440889	3.55358	0.621742	2.41474	0.355671
892935	Mod1	malic enzyme, supernatant	#N/A	16.7898	16.5068	15.6887	15.6008	17.01	17.1954	13.9779	13.5896	14.2909	13.9919	13.7673	14.4311	16.3284	16.6021	13.9528	14.0634	-2.37563	-2.53861	0.11063	0.273612	2.32e-06	4.8148e-06	0.652279	0.213656	5.63451	5.31742	0.185567	0.670284
568263	Pmfbp1	polyamine modulated factor 1 binding protein 1	PMFBP1	9.19151	10.4856	10.3083	10.0317	9.86932	8.93272	8.35298	9.1223	5.32544	7.14809	7.1101	8.88474	9.99515	9.61123	7.60024	7.71431	-2.39491	-1.89692	0.114068	-0.383919	0.00731874	0.0233403	0.650288	0.422553	2.13556	1.63189	0.186894	0.374118
850385	Krt2-10	keratin complex 2, basic, gene 10	#N/A	11.3779	11.5029	11.4193	11.3832	11.953	12.1357	9.58988	9.00321	8.49903	11.0828	10.2318	10.4953	11.4334	11.824	9.03071	10.6033	-2.40264	-1.22069	1.57259	0.390631	8.92e-05	0.00352987	0.0112829	0.188867	4.04964	2.45224	1.94758	0.723844
918786	Nhlh2	nescient helix loop helix 2	NHLH2	11.9979	14.2941	12.1695	10.4912	12.121	11.5035	10.6	9.41952	11.0309	12.7999	10.4148	11.2431	12.8205	11.3719	10.3501	11.4859	-2.47035	0.11401	1.13579	-1.44857	0.00466583	0.530617	0.0404451	0.0189586	2.33107	0.275219	1.39313	1.72219
534269	Foxi2	forkhead box I2	FOXI2	10.4177	11.6217	10.2232	9.83792	10.8649	10.6871	8.09668	7.97257	8.62165	8.78978	8.32883	9.75409	10.7542	10.4633	8.2303	8.95757	-2.52394	-1.50573	0.72727	-0.290938	0.00142357	0.0194631	0.213724	0.438746	2.84662	1.71079	0.670146	0.357787
461332	Olfr1410	olfactory receptor 1410	0	11.008	13.9583	11.5441	8.35869	11.5075	11.7225	9.98042	8.50769	10.2489	12.3274	8.06679	10.1087	12.1702	10.5296	9.57901	10.1676	-2.59114	-0.361931	0.588621	-1.64059	0.00955221	0.969802	0.116014	0.0417116	2.0199	0.0133167	0.935488	1.37974
884393	Chrna4	cholinergic receptor, nicotinic, alpha polypeptide 4	CHRNA4	12.2744	10.6452	10.1104	10.29	10.543	12.1454	7.94747	7.46208	9.78014	7.64757	7.49558	7.37609	11.01	10.9928	8.39656	7.50641	-2.61345	-3.48638	-0.89015	-0.0172152	0.00538617	0.00108855	0.134624	0.886775	2.26872	2.96315	0.870878	0.0521864
930421	Pdzk1ip1	PDZK1 interacting protein 1	PDZK1IP1	11.2825	11.2431	10.663	9.96282	10.287	12.623	7.37251	8.88057	8.85071	9.91717	9.55937	9.40578	11.0629	10.9576	8.36793	9.62744	-2.69493	-1.33017	1.25951	-0.105256	0.000294552	0.0314505	0.0915786	0.48905	3.53084	1.50237	1.03821	0.310647
577604	Ly6d	lymphocyte antigen 6 complex, locus D	LY6D	11.4834	9.30447	10.7978	9.73962	10.388	9.69847	8.90999	6.59399	7.76377	10.8166	8.02438	10.4011	10.5285	9.94201	7.75592	9.74735	-2.77262	-0.194666	1.99143	-0.586524	0.00212379	0.76007	0.0188196	0.142087	2.67289	0.119147	1.72539	0.847446
463565	Fos	FBJ osteosarcoma oncogene	FOS	11.228	9.42241	11.1357	8.39637	9.87474	8.10784	7.66952	7.62903	8.01212	9.9517	10.4786	10.1084	10.5954	8.79298	7.77022	10.1796	-2.82514	1.38658	2.40934	-1.80238	0.000879815	0.0496043	0.00218333	0.00821598	3.05561	1.30448	2.66088	2.08534
660655	Ppp1r3g	protein phosphatase 1, regulatory (inhibitor) subunit 3G	PPP1R3G	11.8878	10.3604	10.7613	9.02311	11.0999	12.0717	8.10823	8.52884	7.66316	8.16549	8.566	9.78117	11.0032	10.7316	8.10008	8.83755	-2.90308	-1.89404	0.737477	-0.271567	0.000711754	0.00909431	0.206687	0.940493	3.14767	2.04123	0.684688	0.0266445
576856	Olfr1013	olfactory receptor 1013	0	10.4825	13.3515	10.7863	7.71675	10.0699	11.9864	8.93015	8.41549	8.55473	10.7254	8.93203	10.0855	11.5401	9.92436	8.63346	9.91432	-2.90667	-0.0100488	1.28086	-1.61576	0.0079928	0.312634	0.0477986	0.085388	2.0973	0.504964	1.32058	1.0686
575019	Scd1	stearoyl-Coenzyme A desaturase 1	SCD	11.8209	11.773	11.6302	10.7335	12.5564	12.696	8.4622	6.98777	8.77126	7.77879	9.03566	9.87573	11.7414	11.9953	8.07374	8.89673	-3.66762	-3.09858	0.822987	0.253952	9.28e-06	9.4933e-05	0.208038	0.198165	5.03245	4.02258	0.681857	0.702973
911573	Net1	neuroepithelial cell transforming gene 1	NET1	13.8818	14.7935	12.6139	10.594	13.9138	14.2541	8.78437	10.5172	8.90179	8.92069	9.44615	9.99108	13.7631	12.9206	9.40113	9.45264	-4.36195	-3.46798	0.0515111	-0.842458	9.92e-05	0.000232245	0.851009	0.306603	4.00349	3.63405	0.0700659	0.513424

## Sheet: jhf_jlf
ProbeID	Gene_Symbol	Gene_Name	Human_symbol	KZ_LF1	KZ_LF2	KZ_LF3	J_LF1	J_LF2	J_LF3	KZ_HF1	KZ_HF2	KZ_HF3	J_HF1	J_HF2	J_HF3	AvgSignal_KZLF	AvgSignal_JLF	AvgSignal_KZHF	AvgSignal_JHF	LogRatio_KZHFvsKZLF	LogRatio_JHFvsJLF	LogRatio_JHFvsKZHF	LogRatio_JLFvsKZLF	BayesP_KZHFvsKZLF	BayesP_JHFvsJLF	BayesP_JHFvsKZHF	BayesP_JLFvsKZLF	NegLogBayesP_KZHFvsKZLF	NegLogBayesP_JHFvsJLF	NegLogBayesP_JHFvsKZHF	NegLogBayesP_JLFvsKZLF	AnovaP	AnovaFDR
624336	Elovl6	ELOVL family member 6, elongation of long chain fatty acids (yeast)	ELOVL6	17.157	15.6745	15.296	17.9036	16.8967	17.7809	14.3041	14.6659	13.9663	11.4468	14.4026	12.8365	16.0425	17.527	14.3121	12.8953	-1.73039	-4.63173	-1.41677	1.48457	0.00154601	2.45117e-08	0.0101894	0.000273265	2.81079	7.61063	1.99185	3.56342
884393	Chrna4	cholinergic receptor, nicotinic, alpha polypeptide 4	CHRNA4	12.2744	10.6452	10.1104	10.29	10.543	12.1454	7.94747	7.46208	9.78014	7.64757	7.49558	7.37609	11.01	10.9928	8.39656	7.50641	-2.61345	-3.48638	-0.89015	-0.0172152	0.00538617	0.00108855	0.134624	0.886775	2.26872	2.96315	0.870878	0.0521864
911573	Net1	neuroepithelial cell transforming gene 1	NET1	13.8818	14.7935	12.6139	10.594	13.9138	14.2541	8.78437	10.5172	8.90179	8.92069	9.44615	9.99108	13.7631	12.9206	9.40113	9.45264	-4.36195	-3.46798	0.0515111	-0.842458	9.92e-05	0.000232245	0.851009	0.306603	4.00349	3.63405	0.0700659	0.513424
656577	Serpina7	serine (or cysteine) peptidase inhibitor, clade A (alpha-1 antiproteinase, antitrypsin), member 7	SERPINA7	14.3466	13.3917	12.6682	14.0846	12.4786	13.8889	12.4341	12.2201	10.6513	8.53534	10.6831	11.7021	13.4688	13.484	11.7685	10.3068	-1.70032	-3.17717	-1.46168	0.0151714	0.00201529	2.23629e-05	0.0238658	0.986396	2.69566	4.65047	1.62222	0.00594858
575019	Scd1	stearoyl-Coenzyme A desaturase 1	SCD	11.8209	11.773	11.6302	10.7335	12.5564	12.696	8.4622	6.98777	8.77126	7.77879	9.03566	9.87573	11.7414	11.9953	8.07374	8.89673	-3.66762	-3.09858	0.822987	0.253952	9.28e-06	9.4933e-05	0.208038	0.198165	5.03245	4.02258	0.681857	0.702973
777826	LOC639819|Mod1	malic enzyme, supernatant	#N/A	18.4361	18.1457	16.9095	18.0495	18.6138	19.0904	16.0247	15.8517	16.1111	15.3228	15.6817	16.0171	17.8304	18.5845	15.9958	15.6739	-1.8346	-2.91067	-0.321937	0.754135	2.93e-05	1.73489e-07	0.172868	0.0162586	4.53313	6.76073	0.762284	1.78892
596044	Fasn	fatty acid synthase	FASN	18.6075	14.8924	18.287	19.163	18.8811	19.0001	13.9456	16.6936	17.0458	16.2707	16.1168	16.108	17.2623	19.0147	15.895	16.1652	-1.3673	-2.84958	0.270154	1.75243	0.00632301	5.26038e-09	0.517501	0.000689198	2.19908	8.27898	0.286089	3.16166
356717	Elf5	E74-like factor 5	ELF5	10.4539	9.83738	9.75879	10.1488	9.48228	10.2193	10.4221	10.0516	8.44506	6.56808	7.79235	7.47453	10.0167	9.95014	9.63958	7.27832	-0.377121	-2.67182	-2.36126	-0.0665633	0.715483	0.00287918	0.0148718	0.889754	0.145401	2.54073	1.82764	0.0507298
892935	Mod1	malic enzyme, supernatant	#N/A	16.7898	16.5068	15.6887	15.6008	17.01	17.1954	13.9779	13.5896	14.2909	13.9919	13.7673	14.4311	16.3284	16.6021	13.9528	14.0634	-2.37563	-2.53861	0.11063	0.273612	2.32e-06	4.8148e-06	0.652279	0.213656	5.63451	5.31742	0.185567	0.670284
457536	Gpam	glycerol-3-phosphate acyltransferase, mitochondrial	GPAM	12.8113	12.4205	11.8866	13.2509	13.247	13.5714	10.5564	11.2482	11.4994	10.6298	10.7153	11.1896	12.3728	13.3564	11.1013	10.8449	-1.27147	-2.51154	-0.256429	0.98364	0.00252075	4.65723e-07	0.47536	0.00201004	2.59847	6.33187	0.322977	2.6968
336724	Pklr	pyruvate kinase liver and red blood cell	PKLR	12.6061	13.0452	12.6737	13.5141	13.2637	13.5325	11.0455	10.3833	11.406	11.1184	10.8784	11.1151	12.775	13.4368	10.9449	11.0373	-1.83005	-2.39946	0.0923805	0.661785	0.000130644	8.85063e-08	0.928013	0.0115952	3.88391	7.05303	0.0324461	1.93572
825625	Fst	follistatin	FST	12.5921	10.7624	11.6992	12.1137	11.6979	11.6926	10.5792	10.0128	8.35172	8.09109	10.5142	9.86234	11.6846	11.8347	9.64789	9.4892	-2.03669	-2.34552	-0.158694	0.150129	0.0035148	9.07719e-05	0.859823	0.951937	2.4541	4.04205	0.0655909	0.0213916
858077	Lrrc28	leucine rich repeat containing 28	LRRC28	13.2043	13.6612	13.1618	14.3388	14.4115	14.4433	12.1996	12.026	12.3339	12.6099	11.7981	12.0614	13.3424	14.3978	12.1865	12.1565	-1.15594	-2.24138	-0.0300348	1.05541	0.00105908	1.36829e-08	0.987106	6.95397e-05	2.97507	7.86382	0.00563642	4.15777	0.0071281
694508	Igfbp1	insulin-like growth factor binding protein 1	IGFBP1	15.7302	13.4768	15.2444	15.9669	13.5128	15.4831	12.8982	12.9141	13.8442	13.3064	12.404	12.7511	14.8171	14.9876	13.2188	12.8205	-1.59825	-2.1671	-0.398353	0.170497	0.0012568	0.00026267	0.196408	0.576273	2.90073	3.58059	0.706841	0.239371
903822	Myef2	myelin basic protein expression factor 2, repressor	MYEF2	10.9695	8.93454	9.93336	11.4266	12.3844	11.3244	10.618	11.0443	9.18618	8.59162	10.3059	9.8444	9.94579	11.7118	10.2828	9.58063	0.337052	-2.13119	-0.702214	1.76602	0.588017	0.000340299	0.208017	0.00166034	0.23061	3.46814	0.681901	2.7798
348641	Reck	reversion-inducing-cysteine-rich protein with kazal motifs	RECK	10.5234	10.7395	10.7423	9.69525	10.89	10.4301	9.16491	8.16349	8.40304	8.53123	7.99979	8.15722	10.6684	10.3384	8.57715	8.22941	-2.09127	-2.10903	-0.347735	-0.329978	0.00182038	0.00231644	0.497585	0.559973	2.73984	2.63518	0.303132	0.251833
912101	Mthfd2	methylenetetrahydrofolate dehydrogenase (NAD+ dependent), methenyltetrahydrofolate cyclohydrolase	MTHFD2	9.52232	11.0075	10.5228	10.4254	10.323	10.5458	10.3152	8.92834	8.49659	7.90926	8.28461	8.88852	10.3509	10.4314	9.24671	8.3608	-1.10415	-2.07061	-0.885918	0.0805337	0.0800638	0.00154674	0.142285	0.928704	1.09656	2.81058	0.846842	0.0321227
905930	Orm1|Orm2|Orm3	orosomucoid 1|orosomucoid 2|orosomucoid 3	#N/A	19.1324	19.3419	19.4624	19.7513	19.3655	20.4765	19.0447	19.227	17.5625	17.0126	18.0203	18.3856	19.3123	19.8644	18.6114	17.8061	-0.70085	-2.05829	-0.805259	0.552181	0.0245327	2.99448e-06	0.00968214	0.0131339	1.61025	5.52368	2.01403	1.88161
860625	Fgf21	fibroblast growth factor 21	FGF21	12.684	12.8781	12.0542	13.8225	13.8606	13.4335	11.975	12.1115	13.115	11.2973	10.9477	12.7918	12.5388	13.7056	12.4005	11.6789	-0.138247	-2.02663	-0.721591	1.16679	0.792385	9.34598e-06	0.164371	0.000205811	0.101064	5.02938	0.784174	3.68653
932674	Pdk4	pyruvate dehydrogenase kinase, isoenzyme 4	PDK4	13.6076	12.3631	11.9948	12.9053	13.1432	13.0585	11.8633	12.2401	11.9119	10.4466	11.4332	11.2482	12.6552	13.0357	12.0051	11.0427	-0.650062	-1.99303	-0.962461	0.38051	0.0630571	6.27226e-06	0.0170525	0.525453	1.20027	5.20258	1.76821	0.279466
838610	Thrsp	thyroid hormone responsive SPOT14 homolog (Rattus)	THRSP	18.192	18.8736	17.4092	19.0904	19.5006	19.2032	17.2406	16.9132	17.8844	17.4692	17.2495	17.1357	18.1583	19.2647	17.3461	17.2848	-0.812213	-1.97989	-0.0612609	1.10642	0.00952981	8.2268e-08	0.606347	0.000353102	2.02092	7.08477	0.217279	3.4521
861006	Olfr748|Olfr746	olfactory receptor 748|olfactory receptor 746	#N/A	11.5437	11.547	10.9902	10.3781	11.5397	11.7401	9.38619	9.84846	11.4748	8.9866	9.35835	9.44916	11.3603	11.2193	10.2365	9.2647	-1.12383	-1.95461	-0.971792	-0.141016	0.0726136	0.000454462	0.0799556	0.883664	1.13898	3.3425	1.09715	0.0537129
305586	Mdfic	MyoD family inhibitor domain containing	MDFIC	10.1249	9.07564	10.4894	11.1362	9.36317	11.1862	10.1623	9.06157	10.1934	7.11725	10.0545	8.68493	9.89664	10.5618	9.80575	8.6189	-0.0908877	-1.94294	-1.18685	0.665204	0.829341	0.0099067	0.240284	0.127478	0.0812669	2.00407	0.619274	0.894566
398481	Tubb2a	tubulin, beta 2a	TUBB2A	16.8118	17.7992	17.1718	17.9196	17.5043	16.9503	16.6354	16.2222	16.4991	15.4256	15.3918	15.7752	17.2609	17.4581	16.4522	15.5309	-0.808723	-1.9272	-0.921312	0.197165	0.00234351	1.01698e-06	0.00013877	0.420651	2.63013	5.99269	3.8577	0.376078
818677	Il1rl1	interleukin 1 receptor-like 1	IL1RL1	11.1109	11.5204	9.75168	10.6323	11.7382	11.8255	9.49079	8.62465	9.91079	9.73878	8.49093	10.2786	10.7943	11.3987	9.34208	9.50278	-1.45225	-1.89589	0.160702	0.604342	0.0125522	0.00208013	0.691016	0.221517	1.90128	2.68191	0.160512	0.654592
660655	Ppp1r3g	protein phosphatase 1, regulatory (inhibitor) subunit 3G	PPP1R3G	11.8878	10.3604	10.7613	9.02311	11.0999	12.0717	8.10823	8.52884	7.66316	8.16549	8.566	9.78117	11.0032	10.7316	8.10008	8.83755	-2.90308	-1.89404	0.737477	-0.271567	0.000711754	0.00909431	0.206687	0.940493	3.14767	2.04123	0.684688	0.0266445
579377	Prss8	protease, serine, 8 (prostasin)	PRSS8	10.6282	9.11929	12.479	10.7646	12.1961	10.5792	12.1127	11.6845	12.1478	9.59324	8.77148	9.60591	10.7422	11.1799	11.9817	9.32354	1.23951	-1.8564	-2.65812	0.437786	0.160078	0.003118	2.47861e-05	0.969535	0.795669	2.50612	4.60579	0.0134364
929911	Rabgap1l	RAB GTPase activating protein 1-like	RABGAP1L	10.5116	8.88881	9.91904	10.7001	9.68284	11.1739	10.4994	10.0864	9.12532	8.51578	8.65114	8.84456	9.77314	10.519	9.9037	8.6705	0.130557	-1.84846	-1.2332	0.745813	0.859813	0.00396166	0.0438714	0.150163	0.0655959	2.40212	1.35782	0.823436
412449	Tmem86b	transmembrane protein 86B	TMEM86B	13.532	12.7153	13.302	13.541	12.9497	13.5429	12.498	12.2977	12.1413	11.9505	11.4024	11.1811	13.1831	13.3445	12.3123	11.5113	-0.870769	-1.83317	-0.800981	0.161422	0.0087354	1.53333e-05	0.0200358	0.590402	2.05872	4.81437	1.69819	0.228852
785156	Ngfa	nerve growth factor, alpha	#N/A	10.5224	11.1334	9.97191	11.3902	10.9735	11.7127	9.53409	9.21506	10.7194	10.4783	9.60862	8.50438	10.5426	11.3588	9.82286	9.53043	-0.719705	-1.82838	-0.292429	0.81625	0.219921	0.00124986	0.705085	0.0517319	0.657733	2.90314	0.151758	1.28624
756793	Meox1	mesenchyme homeobox 1	MEOX1	10.311	10.6801	9.99315	9.80739	10.4848	10.9262	8.35459	8.24312	10.3616	8.36145	8.68544	8.76786	10.3281	10.4061	8.98642	8.60492	-1.34168	-1.80122	-0.381509	0.0780379	0.0794816	0.00566846	0.317169	0.789158	1.09973	2.24654	0.498709	0.102836
433911	Mthfd1l	methylenetetrahydrofolate dehydrogenase (NADP+ dependent) 1-like	MTHFD1L	9.79815	10.0144	9.28616	10.156	10.0903	10.3932	7.99446	8.15568	9.2922	7.98503	8.2814	8.97507	9.69958	10.2132	8.48078	8.41384	-1.2188	-1.79934	-0.0669451	0.513594	0.0599986	0.00509127	0.831172	0.296732	1.22186	2.29317	0.0803091	0.527636
916194	Tspyl4	TSPY-like 4	TSPYL4	10.2575	11.178	11.2009	12.4767	10.5935	11.9728	10.7189	9.97569	10.6985	8.97963	11.0804	9.61568	10.8788	11.681	10.4644	9.89188	-0.414418	-1.78912	-0.572494	0.802206	0.305777	0.00323928	0.526082	0.0363213	0.514595	2.48955	0.278947	1.43984
923059	Pkhd1	polycystic kidney and hepatic disease 1	PKHD1	10.8277	11.4932	11.002	11.6801	11.9226	11.0872	12.6487	10.1063	8.36583	9.59386	10.0575	9.7369	11.1076	11.5633	10.3736	9.7961	-0.733985	-1.76722	-0.577516	0.455714	0.716621	0.000889312	0.0831626	0.203727	0.144711	3.05095	1.08007	0.690951
477259	Crygn	crystallin, gamma N	CRYGN	9.77062	10.2106	10.8011	10.9332	10.6082	10.7265	9.46742	9.14869	10.6518	8.60231	9.13372	9.29763	10.2608	10.756	9.75596	9.01122	-0.504836	-1.74477	-0.744745	0.495191	0.449998	0.00210003	0.215288	0.290199	0.346789	2.67778	0.666981	0.537304
656522	Aacs	acetoacetyl-CoA synthetase	AACS	15.2986	16.0076	14.6546	15.6273	15.7836	15.4131	13.8263	13.8994	14.433	13.7502	14.0246	13.8239	15.3203	15.608	14.0529	13.8663	-1.26733	-1.74174	-0.186658	0.28775	0.00106905	2.22654e-07	0.39188	0.45148	2.971	6.65237	0.406847	0.345361
331332	G6pd2	glucose-6-phosphate dehydrogenase 2	#N/A	12.082	11.9666	11.1606	11.1827	12.5575	13.0458	9.74739	9.06531	9.95338	10.3604	10.2102	11.01	11.7364	12.262	9.58869	10.5269	-2.14768	-1.73514	0.938174	0.525633	0.000349789	0.000805807	0.0867388	0.0917661	3.45619	3.09377	1.06179	1.03732
353281	Ssr1	signal sequence receptor, alpha	SSR1	12.6669	11.4395	12.0436	12.6352	11.618	11.8239	12.0514	11.9659	11.82	8.35903	11.4852	11.063	12.05	12.0257	11.9458	10.3024	-0.104242	-1.72326	-1.64335	-0.0243281	0.570091	0.00470571	0.00655212	0.905142	0.244056	2.32738	2.18362	0.0432831
668691	Serpina3a|LOC635113	serine (or cysteine) peptidase inhibitor, clade A, member 3A	#N/A	10.5374	10.9231	10.2977	10.4138	11.0949	11.5138	9.73326	10.4493	9.27203	8.50684	9.5302	9.85971	10.586	11.0075	9.8182	9.29892	-0.767848	-1.70857	-0.519279	0.421441	0.161605	0.00403758	0.439602	0.257399	0.791545	2.39388	0.35694	0.589393
726622	Capg	capping protein (actin filament), gelsolin-like	CAPG	12.3364	12.9782	11.9604	12.0533	12.7597	12.9462	11.2165	10.7885	10.7029	10.5787	10.8282	11.2732	12.425	12.5864	10.9027	10.8933	-1.52232	-1.69306	-0.00932345	0.161417	0.000773768	0.000129036	0.996499	0.628699	3.11139	3.88929	0.00152334	0.201557
333144	G6pc	glucose-6-phosphatase, catalytic	G6PC	18.9708	18.6185	18.8676	19.6665	19.1523	19.6665	18.1522	18.1727	17.7039	17.8685	18.046	17.5328	18.8189	19.4951	18.0096	17.8158	-0.809341	-1.67936	-0.19385	0.676166	0.00097528	2.17266e-07	0.297369	0.00203988	3.01087	6.66301	0.526704	2.6904
826896	Dak	dihydroxyacetone kinase 2 homolog (yeast)	DAK	16.7263	16.9937	16.6683	17.4267	17.2997	16.9528	15.1496	15.1385	15.4224	15.809	15.5687	15.4172	16.7961	17.2264	15.2368	15.5983	-1.55923	-1.62812	0.36144	0.43033	8.36e-07	2.49676e-07	0.111906	0.025457	6.07779	6.60262	0.951145	1.59419
557456	Fabp5	fatty acid binding protein 5, epidermal	FABP5	13.0654	13.6973	12.3775	11.1239	12.109	12.3417	11.178	11.5455	11.6905	9.19236	11.2259	10.5801	13.0467	11.8582	11.4714	10.3328	-1.57539	-1.5254	-1.13859	-1.18858	0.000728878	0.00289423	0.0329448	0.00482095	3.13735	2.53847	1.48221	2.31687
821166	LOC632282|Cacna1f	calcium channel, voltage-dependent, alpha 1F subunit	#N/A	10.0764	9.87417	8.10311	10.1523	10.6877	10.168	10.085	10.0766	9.28063	8.67761	8.67139	9.09664	9.35124	10.336	9.81409	8.81521	0.46285	-1.52079	-0.998878	0.98476	0.631322	0.00840018	0.118682	0.123649	0.199749	2.07571	0.925614	0.90781
923666	Gngt1	guanine nucleotide binding protein (G protein), gamma transducing activity polypeptide 1	GNGT1	11.9804	10.8926	9.86674	11.8612	11.2764	11.8046	10.7265	10.7051	9.91339	9.88994	10.1757	10.3243	10.9132	11.6474	10.4483	10.13	-0.46491	-1.51741	-0.318345	0.734157	0.191812	0.00151477	0.461943	0.212751	0.717125	2.81965	0.335412	0.672129
386548	Agxt2l1	alanine-glyoxylate aminotransferase 2-like 1	AGXT2L1	16.42	15.9778	16.2485	16.7238	16.3709	16.302	15.4602	15.0946	15.1982	15.4131	14.6985	14.8318	16.2154	16.4656	15.251	14.9811	-0.964416	-1.48443	-0.269856	0.250153	0.000338167	4.64229e-07	0.27875	0.19053	3.47087	6.33327	0.554785	0.720038
435736	Slc30a10	solute carrier family 30, member 10	SLC30A10	14.5103	14.1501	13.8436	14.7302	14.5168	14.1441	13.8551	13.8003	13.57	12.3975	13.201	13.3761	14.168	14.4637	13.7418	12.9915	-0.426195	-1.47215	-0.750281	0.295675	0.0798533	1.56086e-05	0.0165885	0.203666	1.09771	4.80664	1.78019	0.69108
596450	Elovl3	elongation of very long chain fatty acids (FEN1/Elo2, SUR4/Elo3, yeast)-like 3	ELOVL3	17.6734	18.8028	17.6921	18.4631	18.6933	17.2816	17.6921	17.5351	17.7809	16.2932	16.7963	16.9846	18.0561	18.146	17.6694	16.6914	-0.386729	-1.45465	-0.97801	0.0899067	0.0816692	6.05377e-05	5.8916e-05	0.709343	1.08794	4.21797	4.22977	0.149144
896515	Tubb3	tubulin, beta 3	TUBB3	14.662	15.7422	14.9826	15.7487	15.4867	15.1839	14.8044	14.4115	14.7712	14.0838	13.842	14.2099	15.1289	15.4731	14.6623	14.0452	-0.466598	-1.42784	-0.617089	0.344152	0.0665764	8.93302e-06	0.00863217	0.25696	1.17668	5.049	2.06388	0.590135
727684	Slc39a10	solute carrier family 39 (zinc transporter), member 10	SLC39A10	11.3137	11.1452	10.69	11.9115	11.3438	11.4868	11.3305	10.6257	10.7565	9.088	10.9098	10.5145	11.0497	11.5807	10.9042	10.1708	-0.14544	-1.40993	-0.733457	0.531029	0.730633	0.00733876	0.206094	0.157768	0.136301	2.13438	0.685934	0.801981
760825	Celsr1	cadherin EGF LAG seven-pass G-type receptor 1	CELSR1	15.3275	15.4636	15.228	15.3358	15.6186	15.1668	14.4821	14.1517	14.0138	14.081	13.8106	14.0376	15.3397	15.3737	14.2159	13.9764	-1.12383	-1.39736	-0.239476	0.0340491	0.000152666	6.42801e-06	0.264898	0.839249	3.81626	5.19192	0.576922	0.0761091
383046	Col15a1	procollagen, type XV	COL15A1	11.1946	11.4491	10.4447	11.5236	11.7203	11.3508	9.35954	10.1576	9.21618	10.5285	10.3738	9.67342	11.0295	11.5316	9.57778	10.1919	-1.45168	-1.33968	0.614107	0.502108	0.00857912	0.00345293	0.275562	0.212301	2.06656	2.46181	0.559781	0.673049
900795	Gpi1	glucose phosphate isomerase 1	GPI	17.3503	17.2598	17.4599	17.9528	17.8897	18.0527	16.2465	16.5826	16.6354	16.8522	16.5429	16.5455	17.3567	17.9651	16.4881	16.6469	-0.868534	-1.31823	0.158707	0.6084	0.000138006	1.09729e-07	0.374723	0.000902111	3.8601	6.95968	0.42629	3.04474
859085	Gale	galactose-4-epimerase, UDP	GALE	14.6375	15.1479	14.6034	14.959	15.3153	15.0398	13.6943	13.8284	14.2222	14.0323	13.2687	14.0627	14.7963	15.1047	13.915	13.7879	-0.881324	-1.31682	-0.127087	0.308407	0.00303456	1.4614e-05	0.685627	0.189916	2.5179	4.83523	0.163912	0.721439
924862	Arntl	aryl hydrocarbon receptor nuclear translocator-like	ARNTL	13.0311	12.703	12.127	13.0227	12.8823	12.4975	12.2025	11.7935	11.2156	11.1439	11.3244	11.9992	12.6204	12.8008	11.7372	11.4892	-0.883171	-1.31168	-0.24803	0.180476	0.0209645	0.000509438	0.492304	0.602399	1.67851	3.29291	0.307766	0.220115
376244	Mcm5	minichromosome maintenance deficient 5, cell division cycle 46 (S. cerevisiae)	MCM5	10.3042	11.7266	10.8891	12.0641	11.8677	12.0117	9.57344	9.74504	10.457	10.6884	10.4836	10.85	10.9733	11.9812	9.92518	10.674	-1.04813	-1.30716	0.748821	1.00785	0.0451791	0.00070802	0.155007	0.014536	1.34506	3.14995	0.80965	1.83755
335092	Got1	glutamate oxaloacetate transaminase 1, soluble	GOT1	12.8337	13.668	12.8015	13.5658	13.9611	14.5178	12.1766	12.4127	12.5205	13.316	11.9277	13.004	13.101	14.0149	12.3699	12.7492	-0.73113	-1.26566	0.379302	0.91383	0.0237957	0.00046828	0.158276	0.00350379	1.6235	3.32949	0.800585	2.45546
303843	Dusp1	dual specificity phosphatase 1	DUSP1	15.6125	16.0372	14.6058	16.304	16.2465	15.3005	14.6183	14.2489	13.9836	14.554	14.8241	14.7132	15.4185	15.9503	14.2836	14.6971	-1.1349	-1.25321	0.413532	0.531842	0.00221083	9.03473e-05	0.0820364	0.0960727	2.65544	4.04408	1.08599	1.0174
435770	Mid1ip1	Mid1 interacting protein 1 (gastrulation specific G12-like (zebrafish))	MID1IP1	15.9821	16.2729	16.0285	16.6744	16.5402	15.6251	14.8891	15.1934	15.2823	15.0685	15.0048	15.0214	16.0945	16.2799	15.1216	15.0316	-0.972876	-1.24833	-0.0900262	0.185431	0.000253761	4.51009e-05	0.628513	0.268862	3.59558	4.34581	0.201685	0.57047
707182	Pkd1	polycystic kidney disease 1 homolog	PKD1	11.3693	12.0474	11.4543	11.3757	11.681	12.4843	10.8221	10.0251	10.5628	10.269	10.2629	11.2906	11.6236	11.847	10.47	10.6075	-1.15363	-1.23946	0.137514	0.223346	0.0105161	0.00555665	0.684431	0.434707	1.97814	2.25519	0.16467	0.361803
776880	Sucnr1	succinate receptor 1	SUCNR1	13.1752	12.4988	12.5592	12.8275	12.4223	13.0567	13.4205	13.2167	12.1713	11.1984	12.1383	11.3035	12.7444	12.7688	12.9362	11.5467	0.191739	-1.22209	-1.38944	0.0243873	0.415961	0.00111699	0.000737714	0.961473	0.380947	2.95195	3.13211	0.0170628
850385	Krt2-10	keratin complex 2, basic, gene 10	#N/A	11.3779	11.5029	11.4193	11.3832	11.953	12.1357	9.58988	9.00321	8.49903	11.0828	10.2318	10.4953	11.4334	11.824	9.03071	10.6033	-2.40264	-1.22069	1.57259	0.390631	8.92e-05	0.00352987	0.0112829	0.188867	4.04964	2.45224	1.94758	0.723844
889383	Ugp2	UDP-glucose pyrophosphorylase 2	UGP2	17.5825	16.8442	17.2064	17.2064	16.7364	17.5655	16.9095	16.6337	16.242	15.256	16.5999	15.9942	17.211	17.1695	16.5951	15.95	-0.615941	-1.21944	-0.645057	-0.0415569	0.00976891	0.000153879	0.0256645	0.875973	2.01015	3.81282	1.59067	0.0575094
387753	Gstm2	glutathione S-transferase, mu 2	GSTM1	17.1625	17.63	16.9821	17.7637	17.5971	17.756	16.4603	16.1767	16.8371	16.427	16.3427	16.6936	17.2582	17.7056	16.4914	16.4878	-0.766834	-1.21781	-0.0035745	0.447402	0.00202382	4.6977e-07	0.912683	0.0238002	2.69383	6.32811	0.0396802	1.62342
748512	Tars	threonyl-tRNA synthetase	TARS	15.3399	15.0616	14.8094	15.7455	15.5873	15.2986	14.8241	14.7624	14.4938	14.0851	14.3362	14.5757	15.0703	15.5438	14.6934	14.3323	-0.376846	-1.21147	-0.361107	0.473519	0.0985352	1.80302e-05	0.100695	0.0368933	1.00641	4.744	0.99699	1.43305
931432	Lrrc16	leucine rich repeat containing 16	#N/A	11.8901	12.2758	12.2252	13.4093	13.2715	12.2599	12.4261	12.6637	12.8575	11.5929	11.7898	11.9326	12.1304	12.9802	12.6491	11.7718	0.518722	-1.20844	-0.877335	0.849831	0.0692825	0.00111643	0.00590865	0.00797559	1.15938	2.95217	2.22851	2.09824	0.0031036
659343	Derl2	Der1-like domain family, member 2	DERL2	15.4333	14.6058	14.9606	15.6887	15.1721	15.1338	14.8057	14.9513	14.175	13.482	14.5427	14.409	14.9999	15.3315	14.644	14.1446	-0.355869	-1.18697	-0.499452	0.331645	0.17224	0.000269112	0.0843667	0.204688	0.763865	3.57007	1.07383	0.688907
759491	Cml5	camello-like 5	0	14.0353	14.588	13.4066	14.8524	15.3491	14.1713	13.3154	13.4959	13.97	13.7965	13.2962	13.77	14.01	14.7909	13.5938	13.6209	-0.416185	-1.17005	0.0271034	0.780973	0.108684	0.000665028	0.948292	0.0133901	0.963833	3.17716	0.0230578	1.87322
756275	Bmyc	brain expressed myelocytomatosis oncogene	0	13.0221	13.8751	13.724	13.8025	14.0335	13.5946	13.3142	13.0827	13.3222	13.1276	12.8543	11.9787	13.5404	13.8102	13.2397	12.6535	-0.300653	-1.15665	-0.586194	0.269804	0.225036	0.000415576	0.0783042	0.350921	0.647748	3.38135	1.10621	0.45479
749506	Gna14	guanine nucleotide binding protein, alpha 14	GNA14	11.0835	11.9255	12.0809	11.5404	11.728	11.4128	11.207	11.953	12.3902	10.4778	10.3653	10.3891	11.6966	11.5604	11.8501	10.4107	0.153452	-1.14965	-1.43932	-0.136222	0.625701	0.00615956	0.00177489	0.572497	0.203633	2.21045	2.75083	0.242227
917195	Spon2	spondin 2, extracellular matrix protein	SPON2	14.0553	14.175	14.0656	14.1479	14.4304	14.7506	12.8775	12.6687	12.6094	12.9356	13.0984	13.8824	14.0986	14.443	12.7185	13.3055	-1.38009	-1.13748	0.586949	0.344342	2.03e-05	0.000327372	0.0582368	0.09546	4.6925	3.48496	1.2348	1.02018
584475	Tmie	transmembrane inner ear	TMIE	13.5247	13.5443	13.4616	13.6359	13.801	13.4774	12.2433	12.4677	12.2665	12.8085	12.2126	12.4885	13.5102	13.6381	12.3259	12.5032	-1.18435	-1.13491	0.177351	0.127905	0.000396787	0.00030891	0.508117	0.569721	3.40144	3.51017	0.294036	0.244338
911702	Armet	arginine-rich, mutated in early stage tumors	#N/A	13.8442	14.2578	14.4033	14.3761	13.7579	13.6472	13.8343	14.1237	14.5023	13.2687	12.8275	12.2903	14.1685	13.927	14.1534	12.7955	-0.0150614	-1.13155	-1.35792	-0.241431	0.973943	0.000725269	0.000184006	0.352393	0.0114663	3.1395	3.73517	0.452973
363112	Eme1	essential meiotic endonuclease 1 homolog 1 (S. pombe)	EME1	11.1431	11.9764	11.757	12.0951	12.1101	12.0584	11.6512	11.3534	12.4749	11.178	10.7597	10.942	11.6255	12.0878	11.8265	10.9599	0.200966	-1.12791	-0.86657	0.462304	0.502134	0.00224993	0.0254975	0.176906	0.29918	2.64783	1.5935	0.752257
381544	Rpia	ribose 5-phosphate isomerase A	RPIA	11.8929	11.7386	12.1596	12.4669	12.5157	11.9962	10.8184	10.3861	10.7033	11.3787	10.9206	11.2993	11.9303	12.3263	10.6359	11.1995	-1.29439	-1.12675	0.563585	0.39594	0.00274787	0.00194291	0.174358	0.175456	2.561	2.71155	0.758558	0.755832
744540	Cxadr	coxsackievirus and adenovirus receptor	CXADR	15.7868	14.8574	14.6116	15.105	14.7356	15.3855	14.9927	14.7274	13.9102	12.8385	14.6092	14.4212	15.0852	15.0753	14.5434	13.9563	-0.541808	-1.11903	-0.587126	-0.00990013	0.0800515	0.00179729	0.131121	0.774622	1.09663	2.74538	0.882327	0.11091
889528	Keg1	kidney expressed gene 1	0	14.5743	15.1195	14.1034	14.9465	14.9619	14.9666	14.6946	14.5178	14.9411	13.9357	13.682	13.9294	14.5991	14.9583	14.7178	13.8491	0.118779	-1.10926	-0.868767	0.359272	0.764029	2.59413e-05	0.000627969	0.17868	0.11689	4.58601	3.20206	0.747924	0.0057703
907713	Elovl5	ELOVL family member 5, elongation of long chain fatty acids (yeast)	ELOVL5	19.399	19.2505	18.4674	18.9242	19.4168	20.0503	18.1727	17.9233	17.9632	17.9443	18.4222	18.7317	19.039	19.4638	18.0197	18.3661	-1.01925	-1.0977	0.346333	0.42479	0.000390995	0.000375714	0.05446	0.0921867	3.40783	3.42514	1.26392	1.03533
831948	Vkorc1l1	vitamin K epoxide reductase complex, subunit 1-like 1	VKORC1L1	11.2919	11.7468	11.9298	11.668	11.9476	12.3376	10.5137	12.589	10.8989	10.2324	11.0386	11.4244	11.6562	11.9844	11.3339	10.8985	-0.322289	-1.08588	-0.435369	0.328225	0.916141	0.00737831	0.218457	0.298989	0.0380378	2.13204	0.660634	0.524344
897671	Morf4l2	mortality factor 4 like 2	MORF4L2	13.3227	13.6669	13.5453	14.3015	13.8539	13.9444	13.4462	13.7481	13.8573	12.7112	13.1403	13.0007	13.5116	14.0333	13.6839	12.9507	0.172248	-1.08255	-0.733135	0.521658	0.478814	0.000148826	0.00988215	0.0268001	0.319833	3.82732	2.00515	1.57186	0.0008997
453584	Acsl3	acyl-CoA synthetase long-chain family member 3	ACSL3	12.0864	12.4891	12.0063	12.9919	12.6329	12.5748	12.7772	12.7824	12.6864	11.0213	11.8227	12.1383	12.194	12.7332	12.7486	11.6608	0.554683	-1.07243	-1.08786	0.539258	0.0472213	0.00308093	0.00154886	0.0648491	1.32586	2.51132	2.80999	1.1881	0.0030388
909582	Srebf1	sterol regulatory element binding factor 1	SREBF1	17.6239	18.0232	18.1592	18.5819	18.113	17.4511	17.377	17.2106	16.8967	17.1884	16.9846	16.907	17.9354	18.0487	17.1614	17.0267	-0.773972	-1.02197	-0.134761	0.113237	0.00068236	0.000225969	0.43558	0.439632	3.16599	3.64595	0.360932	0.356911
534394	Bet1	blocked early in transport 1 homolog (S. cerevisiae)	BET1	14.1215	12.6913	12.6434	14.0523	13.455	13.639	13.4444	13.4847	12.7918	11.6693	13.4234	12.9898	13.1521	13.7154	13.2403	12.6942	0.0882353	-1.02124	-0.546107	0.563369	0.876665	0.00640887	0.209132	0.197577	0.0571665	2.19322	0.679579	0.704265
880965	Hspa1a|Hspa1b	heat shock protein 1A|heat shock protein 1B	#N/A	15.2289	15.0558	15.3729	14.9724	15.5361	15.091	14.4768	14.2525	14.9521	13.7642	14.3818	14.4115	15.2192	15.1999	14.5605	14.1858	-0.658753	-1.01403	-0.374617	-0.0193392	0.0125227	0.000674934	0.142224	0.985299	1.9023	3.17074	0.847028	0.0064318
481078	Sesn3	sestrin 3	SESN3	14.7935	14.1815	14.1968	14.5393	14.2071	14.7826	14.8127	14.2626	13.2001	12.6297	13.9205	13.96	14.3906	14.5097	14.0918	13.5034	-0.29882	-1.00632	-0.588406	0.119097	0.518892	0.00198728	0.0835568	0.631791	0.284923	2.70174	1.07802	0.199427
674135	Orm2	orosomucoid 2	#N/A	12.7793	14.8147	13.2392	14.2035	13.8793	13.4683	11.5594	11.7059	11.7857	12.5858	13.3534	12.6412	13.6111	13.8503	11.6837	12.8602	-1.92741	-0.990189	1.17648	0.239252	0.00246248	0.00185907	0.00338795	0.982795	2.60863	2.7307	2.47006	0.00753707
412751	Tkt	transketolase	TKT	16.7166	16.783	16.5035	16.5733	16.9821	17.0669	15.6251	15.7877	16.0991	16.1901	15.6219	15.8699	16.6677	16.8741	15.8373	15.894	-0.830367	-0.980135	0.0566396	0.206408	0.00043828	6.28251e-05	0.771227	0.231469	3.35825	4.20187	0.112818	0.635508
920154	Pter	phosphotriesterase related	PTER	15.5434	15.2355	14.8594	15.2794	15.0455	15.5906	15.2266	14.7513	14.6362	14.2247	14.5147	14.2841	15.2127	15.3051	14.8714	14.3411	-0.341384	-0.964007	-0.530225	0.0923982	0.155671	0.000389837	0.0214482	0.718667	0.807792	3.40912	1.66861	0.143473
550131	Tceal8	transcription elongation factor A (SII)-like 8	TCEAL8	12.5489	11.654	12.1541	13.1403	12.6876	13.0847	12.2711	12.1824	10.8838	11.3626	12.1805	12.5103	12.119	12.9709	11.7791	12.0178	-0.339873	-0.953081	0.238683	0.851891	0.447585	0.00682524	0.607912	0.00803227	0.349125	2.16588	0.216159	2.09516
469133	Nfil3	nuclear factor, interleukin 3, regulated	NFIL3	15.286	14.8745	14.8754	15.0872	14.6417	14.6443	14.3539	14.4832	14.9742	14.3015	13.3402	13.9106	15.012	14.7911	14.6038	13.8508	-0.408185	-0.940305	-0.753016	-0.220896	0.110344	0.00110519	0.00920068	0.343716	0.957253	2.95656	2.03618	0.4638
755329	Yipf5	Yip1 domain family, member 5	YIPF5	12.541	12.3964	12.3664	12.9707	12.5504	12.6339	12.8028	12.7392	12.4624	11.3259	12.1766	11.8743	12.4346	12.7183	12.6681	11.7923	0.233548	-0.926073	-0.875868	0.283753	0.38098	0.00767722	0.00942989	0.295544	0.419097	2.1148	2.02549	0.529378	0.0051155
690548	Slc30a10	solute carrier family 30, member 10	SLC30A10	14.2652	14.2615	14.0771	14.3346	14.3292	13.7571	13.3475	13.2697	13.3169	13.3618	13.0335	13.281	14.2013	14.1403	13.3114	13.2254	-0.88989	-0.914857	-0.0859261	-0.0609595	0.000912471	0.000812711	0.757175	0.851593	3.03978	3.09006	0.120804	0.0697679
367663	Parva	parvin, alpha	PARVA	13.0686	13.6157	13.1439	13.6935	13.7739	13.9161	13.0156	12.867	13.3805	13.3458	12.6656	12.6505	13.2761	13.7945	13.0877	12.8873	-0.188356	-0.907205	-0.200405	0.518444	0.457682	0.00225646	0.522574	0.0430548	0.339436	2.64657	0.281853	1.36598
445416	Nr0b2	nuclear receptor subfamily 0, group B, member 2	NR0B2	15.5345	15.039	14.9712	15.8043	16.1748	15.4339	14.7578	15.4779	15.1839	14.7849	15.2734	14.6409	15.1815	15.8043	15.1399	14.8997	-0.041668	-0.904603	-0.240151	0.622784	0.885273	0.000933132	0.309109	0.0127926	0.0529226	3.03006	0.509889	1.89304
434034	Khk	ketohexokinase	KHK	18.3199	18.1976	18.1	18.3262	18.9389	18.1847	17.4198	17.3573	17.6682	17.9528	17.377	17.4062	18.2059	18.4833	17.4817	17.5787	-0.724105	-0.904587	0.0969475	0.277429	0.000805965	0.000456575	0.560692	0.124907	3.09368	3.34049	0.251276	0.903412
357156	Ppp1r3b	protein phosphatase 1, regulatory (inhibitor) subunit 3B	PPP1R3B	17.4415	16.8763	16.4976	17.3105	17.7425	16.7576	16.3003	16.1111	16.3598	16.0404	16.4243	16.6354	16.9385	17.2702	16.2571	16.3667	-0.681407	-0.903535	0.109621	0.331749	0.0075777	0.000670027	0.523131	0.173029	2.12046	3.17391	0.281389	0.761881
462548	Dnajb9	DnaJ (Hsp40) homolog, subfamily B, member 9	DNAJB9	15.1934	14.6778	14.2126	15.8759	15.1338	14.9857	15.3109	15.203	15.1721	13.9018	14.8211	14.5752	14.6946	15.3318	15.2287	14.4327	0.534065	-0.899065	-0.795924	0.637207	0.0505275	0.00362249	0.00369773	0.0280959	1.29647	2.44099	2.43206	1.55136
642051	Aqp11	aquaporin 11	AQP11	15.4256	15.7877	15.687	15.9167	16.0939	16.0869	14.6743	14.6065	14.9315	15.5906	14.8772	14.9666	15.6335	16.0325	14.7375	15.1448	-0.896021	-0.88772	0.407325	0.399024	0.00120025	0.000506585	0.0811296	0.0623535	2.92073	3.29535	1.09082	1.20514
705526	Xpot	exportin, tRNA (nuclear export receptor for tRNAs)	XPOT	13.9063	13.7087	13.622	13.9575	13.9183	14.0627	13.4262	12.9311	13.073	12.9854	13.2441	13.0606	13.7456	13.9795	13.1434	13.0967	-0.602204	-0.882829	-0.046762	0.233863	0.0251287	0.00107113	0.830464	0.288779	1.59983	2.97016	0.080679	0.539435
870999	Pdhb	pyruvate dehydrogenase (lipoamide) beta	PDHB	12.227	12.4508	12.0899	12.6201	13.1306	12.9229	11.7562	12.059	12.3084	12.0411	12.1217	11.8942	12.2559	12.8912	12.0412	12.019	-0.214669	-0.872184	-0.0221881	0.635326	0.494307	0.00405026	0.906065	0.0230601	0.306003	2.39252	0.0428406	1.63714
665747	Tbrg4	transforming growth factor beta regulated gene 4	TBRG4	13.4911	14.2163	14.0292	13.7666	13.7173	14.4238	13.9933	13.9208	13.0697	12.9452	12.9641	13.3931	13.9122	13.9692	13.6613	13.1008	-0.250953	-0.868415	-0.560435	0.0570265	0.420635	0.00337723	0.0544228	0.804972	0.376095	2.47144	1.26422	0.0942191
897525	Eno1|LOC545568|LOC433182	enolase 1, alpha non-neuron	#N/A	18.6237	18.7651	18.6812	19.146	19.227	19.1523	17.7521	18.0708	18.1308	18.5857	18.1072	18.2644	18.69	19.1751	17.9846	18.3191	-0.705437	-0.856007	0.334511	0.485081	0.000699229	0.000227966	0.0600876	0.0142334	3.15538	3.64213	1.22122	1.84669
907906	Arcn1	archain 1	ARCN1	15.4002	14.9857	15.157	15.7555	15.1427	15.6051	15.7165	15.3602	15.0398	13.8689	15.0712	15.0028	15.1809	15.5011	15.3722	14.6476	0.19123	-0.853489	-0.72454	0.320179	0.353841	0.00346185	0.013747	0.133455	0.451192	2.46069	1.86179	0.874666
319931	Mal2	mal, T-cell differentiation protein 2	MAL2	16.2674	15.8562	15.4256	16.4426	16.1054	15.8314	15.8611	15.8781	15.6937	14.505	15.7358	15.5837	15.8497	16.1265	15.811	15.2748	-0.0387664	-0.851648	-0.536142	0.27674	0.727275	0.00268112	0.0541264	0.255636	0.138301	2.57168	1.26659	0.592377
508976	Leap2	liver-expressed antimicrobial peptide 2	LEAP2	18.4472	18.5701	18.3049	18.7434	18.6853	18.5084	18.2005	18.1	18.192	17.6621	17.915	17.8088	18.4407	18.6457	18.1642	17.7953	-0.276549	-0.850373	-0.36888	0.204944	0.103185	7.76228e-05	0.0302733	0.23674	0.986381	4.11001	1.51894	0.625728	0.0023943
330942	Serpina9	serine (or cysteine) peptidase inhibitor, clade A (alpha-1 antiproteinase, antitrypsin), member 9	SERPINA9	12.8055	14.0335	12.8442	13.349	13.3087	12.8264	13.1169	12.8866	13.734	12.5551	12.0485	12.4525	13.2277	13.1614	13.2458	12.3521	0.0180937	-0.809306	-0.893768	-0.0663689	0.864877	0.00694793	0.0070503	0.600438	0.0630455	2.15814	2.15179	0.221532
726321	Pdk1	pyruvate dehydrogenase kinase, isoenzyme 1	PDK1	15.1427	14.811	14.6552	15.0696	15.3694	15.2905	14.2817	14.0962	14.2146	14.5115	14.2662	14.6082	14.8697	15.2432	14.1975	14.462	-0.672169	-0.781179	0.26449	0.3735	0.0115315	0.00184619	0.239069	0.115311	1.93812	2.73372	0.621477	0.93813
342510	Insig1|LOC625787	insulin induced gene 1	#N/A	17.3719	17.3611	16.5201	17.01	17.2082	17.2948	17.3335	16.9254	16.9628	16.4531	16.1782	16.5402	17.0844	17.171	17.0739	16.3905	-0.0105032	-0.78048	-0.683378	0.0865985	0.817093	0.000244317	0.00195063	0.841529	0.0877287	3.61205	2.70982	0.0749308
622887	Rnf11	ring finger protein 11	RNF11	14.5771	13.7462	13.801	14.4506	14.3015	14.3522	14.0771	13.985	13.666	13.0498	13.9868	13.7269	14.0414	14.3681	13.9093	13.5879	-0.132106	-0.780235	-0.321487	0.326642	0.492751	0.00367762	0.291087	0.217267	0.307372	2.43443	0.535977	0.663006
804665	Arf4	ADP-ribosylation factor 4	ARF4	13.7351	14.0085	14.1261	14.2107	14.1996	14.2116	14.0664	13.7475	14.1315	13.6026	13.4351	13.2819	13.9565	14.2073	13.9818	13.4399	0.0252494	-0.767419	-0.541936	0.250732	0.912166	0.001229	0.0280886	0.25489	0.0399263	2.91045	1.55147	0.593647	0.0031091
692243	Calm1	calmodulin 1	#N/A	14.8223	14.6345	14.6299	14.8159	14.898	14.6154	14.3322	14.5489	14.5743	13.6598	14.1675	14.2126	14.6956	14.7764	14.4851	14.0133	-0.21041	-0.763143	-0.471853	0.0808801	0.324609	0.00150117	0.0464965	0.676908	0.488639	2.82357	1.33258	0.169471
902685	Tuba6	tubulin, alpha 6	#N/A	17.7159	18.6706	18.2703	18.2671	18.2899	17.9036	17.8844	17.7992	17.9233	17.5785	17.32	17.3071	18.219	18.1535	17.869	17.4018	-0.349994	-0.751702	-0.467112	-0.0654039	0.0731408	0.000169154	0.0106267	0.601925	1.13584	3.77172	1.9736	0.220458
928015	Nid2	nidogen 2	NID2	14.5074	13.8613	13.5624	14.2354	14.1583	14.1001	13.655	13.5987	13.5103	13.0895	13.447	13.7148	13.977	14.1646	13.588	13.4171	-0.389054	-0.747515	-0.170929	0.187533	0.119962	0.00253543	0.557015	0.570231	0.920955	2.59595	0.254133	0.243949
827679	Cd8b1|2410014A08Rik	CD8 antigen, beta chain 1|RIKEN cDNA 2410014A08 gene	#N/A	15.1907	15.7441	15.759	15.7183	15.4849	15.6219	15.029	15.1022	15.5546	14.9411	14.8966	14.7452	15.5646	15.6084	15.2286	14.8609	-0.335991	-0.747409	-0.36767	0.0437487	0.167932	0.000874243	0.089163	0.912248	0.774868	3.05837	1.04982	0.0398872
340526	Gpd2	glycerol phosphate dehydrogenase 2, mitochondrial	GPD2	15.9262	15.8876	15.7066	16.225	15.9868	15.9139	15.1008	15.2528	15.7219	14.7571	15.5837	15.548	15.8401	16.0419	15.3585	15.2963	-0.481632	-0.745636	-0.0622207	0.201783	0.0476244	0.00299929	0.863385	0.31067	1.32217	2.52298	0.0637956	0.5077
467024	Aqp8	aquaporin 8	AQP8	18.189	18.2317	18.0551	17.5149	18.2793	18.7698	16.6709	16.8617	16.6404	17.5501	17.0647	17.7521	18.1586	18.188	16.7243	17.4556	-1.43429	-0.732359	0.731297	0.029362	4.06e-07	0.00485775	0.00130943	0.598972	6.39147	2.31357	2.88292	0.222593
887136	Uox	urate oxidase	0	19.2152	18.7595	19.0447	18.9441	19.0987	19.384	18.886	18.8544	18.7145	18.4117	18.546	18.3085	19.0065	19.1423	18.8183	18.4221	-0.188163	-0.720208	-0.396263	0.135781	0.291802	0.00113649	0.0148975	0.508922	0.534911	2.94443	1.82689	0.293349
915779	Inmt	indolethylamine N-methyltransferase	INMT	18.4514	18.3716	18.5332	18.3677	19.163	18.6237	18.4711	18.2703	18.4117	18.1727	17.7228	18.1253	18.4521	18.7181	18.3844	18.0069	-0.0676894	-0.711219	-0.377455	0.266075	0.678587	0.00374347	0.0311678	0.161434	0.168394	2.42673	1.50629	0.792005
300258	Ppp1r3c	protein phosphatase 1, regulatory (inhibitor) subunit 3C	PPP1R3C	15.7778	15.9544	15.2752	16.302	16.2757	15.9495	16.0515	15.7778	15.809	15.2921	15.7568	15.3491	15.6691	16.1757	15.8794	15.466	0.210289	-0.709704	-0.413406	0.506587	0.385897	0.00150388	0.0520344	0.0268171	0.413528	2.82279	1.28371	1.57159
355517	Ssr1	signal sequence receptor, alpha	SSR1	15.7987	15.9262	15.7674	15.9346	15.809	15.5873	15.2921	15.3399	15.4583	14.8802	15.2068	15.1185	15.8308	15.777	15.3634	15.0685	-0.467365	-0.708459	-0.294912	-0.0538173	0.0347654	0.00237718	0.152629	0.813849	1.45885	2.62394	0.816363	0.0894563
318989	Fars2	phenylalanine-tRNA synthetase 2 (mitochondrial)	FARS2	15.2355	15.1175	15.2394	14.8876	15.2237	15.8075	14.6291	14.5743	14.8524	14.7624	14.3754	14.6767	15.1975	15.3063	14.6853	14.6048	-0.512212	-0.701428	-0.0804445	0.108771	0.0256631	0.00778197	0.70201	0.510678	1.59069	2.10891	0.153657	0.291853
756871	Vdp	vesicle docking protein	#N/A	14.781	14.1197	14.4842	14.9679	14.5126	14.593	14.6935	14.8839	14.6955	13.4477	14.3582	14.1858	14.4616	14.6912	14.7576	13.9972	0.295994	-0.693984	-0.760409	0.229569	0.207113	0.00786704	0.00392938	0.318337	0.683792	2.10419	2.40568	0.497112
611934	Dbi	diazepam binding inhibitor	DBI	15.6817	15.4583	15.0754	15.2172	15.4831	15.665	14.8364	14.8289	14.67	14.6552	14.7849	14.8651	15.4052	15.4551	14.7784	14.7684	-0.626751	-0.686659	-0.00996977	0.0499383	0.0101278	0.00314175	0.96203	0.853956	1.99448	2.50283	0.0168115	0.0685644
918374	Fbp1	fructose bisphosphatase 1	FBP1	18.4631	18.5929	18.477	18.8427	19.0532	18.7746	18.0569	18.4811	18.3743	18.4222	18.1185	18.0897	18.511	18.8902	18.3041	18.2101	-0.206876	-0.680035	-0.0939552	0.379203	0.238165	0.0019184	0.556685	0.0490566	0.623122	2.71706	0.254391	1.3093
894755	LOC627788|Dynll1|LOC637840	dynein light chain LC8-type 1	#N/A	15.5087	15.9446	15.6699	15.7013	16.0693	15.6304	15.1508	15.4543	15.3739	14.9315	15.256	15.1816	15.7077	15.8003	15.3263	15.1231	-0.381381	-0.677257	-0.203295	0.0925806	0.100284	0.00412213	0.333419	0.669496	0.998767	2.38488	0.477009	0.174252
334098	Tmed3	transmembrane emp24 domain containing 3	TMED3	14.2436	14.7036	14.9491	15.0654	14.7214	14.7132	14.3471	14.568	14.811	14.5288	13.8025	14.1382	14.6321	14.8333	14.5754	14.1565	-0.0567476	-0.676846	-0.418908	0.201191	0.741597	0.00966378	0.10609	0.400151	0.129832	2.01485	0.974325	0.397776
637459	Ak2	adenylate kinase 2	AK2	15.7926	15.9893	15.7519	15.8001	16.325	16.2707	15.4452	15.1907	15.6817	15.6109	15.2752	15.4905	15.8446	16.1319	15.4392	15.4589	-0.40537	-0.673021	0.0196639	0.287315	0.0755568	0.00250221	0.951614	0.144837	1.12173	2.60168	0.021539	0.839121
856434	Sept9	septin 9	#N/A	14.285	14.5229	14.6409	14.781	14.6375	14.7214	14.1815	13.9463	14.1104	14.2099	13.7942	14.1731	14.4829	14.7133	14.0794	14.0591	-0.403503	-0.654207	-0.0202939	0.23041	0.073806	0.00414992	0.958203	0.259801	1.13191	2.38196	0.0185427	0.585359
896346	Edf1	endothelial differentiation-related factor 1	EDF1	16.7287	16.8682	16.9046	17.0316	16.6709	17.0401	15.6745	16.0329	16.1824	16.3864	16.345	16.0515	16.8338	16.9142	15.9633	16.261	-0.870565	-0.653245	0.29769	0.0803693	0.000247388	0.00151466	0.16765	0.606708	3.60662	2.81968	0.775596	0.21702
339085	Ubc	ubiquitin C	UBC	19.146	12.8506	18.7977	18.8028	18.5757	18.8676	16.6534	18.8028	18.7541	18.1253	18.2415	17.9292	16.9314	18.7487	18.0701	18.0987	1.13868	-0.650032	0.028555	1.81726	0.889293	0.00186576	0.383039	0.298735	0.0509553	2.72915	0.416757	0.524713
930564	Vat1	vesicle amine transport protein 1 homolog (T californica)	VAT1	14.3229	14.781	14.7047	14.8389	14.8594	15.0586	14.1929	14.0411	14.3967	14.4395	14.0451	14.3258	14.6029	14.9189	14.2102	14.2701	-0.392686	-0.648803	0.0599268	0.316044	0.0809512	0.00548787	0.788043	0.136359	1.09178	2.2606	0.10345	0.865315
647686	Wdr51a	WD repeat domain 51A	#N/A	15.3729	15.4016	15.3153	15.6219	15.9801	15.6412	14.9826	15.1241	15.3143	15.4069	14.8167	15.0822	15.3633	15.7478	15.1403	15.1019	-0.222956	-0.645828	-0.0384102	0.384461	0.313746	0.00702852	0.912233	0.0651362	0.503421	2.15314	0.0398944	1.18618
917926	Acat2	acetyl-Coenzyme A acetyltransferase 2	#N/A	15.883	15.969	15.5249	15.7519	16.0551	16.4783	15.6781	15.659	15.8015	15.4388	15.481	15.4759	15.7923	16.0951	15.7129	15.4652	-0.0794482	-0.629885	-0.24763	0.302807	0.660263	0.00512616	0.182056	0.155503	0.180283	2.29021	0.739795	0.808261
916728	Slc2a2	solute carrier family 2 (facilitated glucose transporter), member 2	SLC2A2	15.1385	15.2444	15.3286	15.1358	15.3989	15.5505	15.2933	14.7578	15.029	14.826	14.8077	14.568	15.2372	15.3618	15.0267	14.7339	-0.210446	-0.627869	-0.292814	0.124608	0.367634	0.0068232	0.16071	0.532247	0.434584	2.16601	0.793958	0.273887
639587	Gng12	guanine nucleotide binding protein (G protein), gamma 12	GNG12	13.9028	13.894	13.9786	14.1128	14.3346	14.4212	13.8387	13.655	13.8808	13.8969	13.3321	13.7746	13.9251	14.2896	13.7915	13.6679	-0.133609	-0.621678	-0.123653	0.364416	0.582343	0.00997186	0.662044	0.0899803	0.234821	2.00122	0.179113	1.04585
885398	Tram1	translocating chain-associating membrane protein 1	TRAM1	15.7657	15.5837	15.3694	15.4665	15.7568	15.4636	15.2471	15.0983	15.3298	14.5752	15.052	15.2007	15.5729	15.5623	15.225	14.9427	-0.347892	-0.619654	-0.282388	-0.010626	0.127847	0.00767156	0.233068	0.951264	0.893309	2.11512	0.632518	0.0216989
906119	Calr	calreticulin	CALR	15.7013	16.1641	15.9981	15.5996	15.6087	15.7937	15.5255	15.4256	15.8417	15.0006	15.2444	14.9069	15.9545	15.6673	15.5976	15.0506	-0.356889	-0.616705	-0.547001	-0.287185	0.0903749	0.00405124	0.00874421	0.152014	1.04395	2.39241	2.05828	0.818116
929878	Cyp2j6	cytochrome P450, family 2, subfamily j, polypeptide 6	CYP2J2	15.9231	16.005	15.6998	15.6323	15.7718	16.299	15.7268	15.3537	15.3776	15.1427	15.3712	15.3443	15.876	15.901	15.486	15.2861	-0.389935	-0.614982	-0.199974	0.0250729	0.0806698	0.00796622	0.307024	0.822189	1.09329	2.09875	0.512828	0.0850283
907346	Dapk2	death-associated kinase 2	DAPK2	14.3429	14.1929	14.5845	14.1996	14.5091	14.7036	14.1508	13.8456	13.532	14.0284	13.7155	13.8335	14.3734	14.4708	13.8428	13.8591	-0.530598	-0.611654	0.016271	0.0973277	0.0401311	0.00932699	0.999769	0.634549	1.39652	2.03026	0.000100173	0.197535
895902	Sec61b	Sec61 beta subunit	SEC61B	15.1766	15.4333	15.4682	15.6231	15.6095	15.3408	15.026	15.0796	15.3759	15.0671	14.9479	14.7251	15.3594	15.5245	15.1605	14.9134	-0.198846	-0.611071	-0.247123	0.165102	0.370127	0.00520014	0.252482	0.412009	0.431649	2.28398	0.59777	0.385093
832721	Zfpm1	zinc finger protein, multitype 1	ZFPM1	14.6417	15.1324	15.026	14.9149	14.9302	14.9555	15.1766	15.157	15.0048	14.3776	14.5091	14.0838	14.9334	14.9335	15.1128	14.3235	0.179408	-0.610037	-0.789276	0.000168942	0.451091	0.00685463	0.00183116	0.944494	0.345736	2.16402	2.73727	0.024801	0.0045829
747481	Gys2|LOC633620	glycogen synthase 2	#N/A	17.0982	17.1136	17.0287	17.2948	17.4511	17.5172	17.0647	16.8585	16.9151	16.9294	16.7238	16.8442	17.0802	17.421	16.9461	16.8324	-0.134096	-0.588587	-0.113637	0.340854	0.460257	0.00151077	0.508332	0.0494946	0.336999	2.8208	0.293853	1.30544	0.0035046
891994	Pgam1	phosphoglycerate mutase 1	PGAM1	16.7044	16.9979	16.7364	16.8967	17.0475	17.377	16.7672	16.4603	16.5762	16.6354	16.4116	16.5123	16.8129	17.1071	16.6012	16.5198	-0.211662	-0.587302	-0.0814705	0.294169	0.248727	0.00298886	0.624128	0.108323	0.604278	2.5245	0.204727	0.965281
907934	Acsl5	acyl-CoA synthetase long-chain family member 5	ACSL5	18.9846	18.9641	18.6767	18.7924	18.9907	19.2809	18.0737	18.1556	18.3963	18.2104	18.5003	18.6075	18.8751	19.0214	18.2085	18.4394	-0.666595	-0.581974	0.230876	0.146255	0.00292473	0.00702521	0.15863	0.457616	2.53391	2.15334	0.799615	0.339499
916283	Acbd4	acyl-Coenzyme A binding domain containing 4	ACBD4	16.7733	16.8617	17.0927	16.6292	16.5232	16.3552	16.8145	16.8728	17.0267	17.0982	17.0569	17.1255	16.9093	16.5025	16.9047	17.0935	-0.00457673	0.591024	0.188863	-0.406738	0.964353	0.00235955	0.2829	0.035388	0.015764	2.62717	0.548367	1.45114	0.0028803
514035	Clec2d	C-type lectin domain family 2, member d	#N/A	17.2158	16.4309	16.8983	16.4783	16.5471	16.8702	16.8702	17.4919	16.9451	17.1197	17.5113	17.101	16.8483	16.6319	17.1024	17.244	0.254069	0.612139	0.141588	-0.216483	0.2697	0.00397273	0.532899	0.25054	0.569119	2.40091	0.273355	0.601123
396012	Slc27a2	solute carrier family 27 (fatty acid transporter), member 2	SLC27A2	19.3019	19.384	19.5805	18.711	19.119	19.0814	19.7193	19.3019	19.3756	19.541	19.6665	19.541	19.4222	18.9704	19.4656	19.5828	0.0434419	0.612399	0.117232	-0.451726	0.773846	0.000915973	0.503073	0.0198754	0.111345	3.03812	0.298369	1.70168
870289	Hsd17b13	hydroxysteroid (17-beta) dehydrogenase 13	HSD17B13	15.7693	15.1216	15.1147	15.659	16.1901	15.5801	16.0952	16.1168	16.0593	16.2444	16.5035	16.5201	15.3352	15.8097	16.0904	16.4227	0.755269	0.612925	0.332207	0.474551	0.0023394	0.00790998	0.083301	0.0559362	2.6309	2.10182	1.07935	1.25231
882521	Cml2|1700019G17Rik	camello-like 2|RIKEN cDNA 1700019G17 gene	#N/A	18.2383	18.2671	18.4361	18.4444	18.0366	17.9632	18.8448	19.0654	18.8811	18.6518	19.1405	18.4916	18.3139	18.148	18.9304	18.7613	0.616569	0.613255	-0.169124	-0.165811	0.00230811	0.00254159	0.421734	0.375512	2.63674	2.59489	0.374961	0.425376
501378	Epb4.1	erythrocyte protein band 4.1	EPB41	14.4609	14.5809	14.5246	13.8539	14.0647	14.1986	14.3645	14.1479	14.1342	14.5956	14.7003	14.688	14.5222	14.0391	14.2155	14.6613	-0.306633	0.622249	0.445777	-0.483105	0.161254	0.00454849	0.0359673	0.0306216	0.79249	2.34213	1.44409	1.51397	0.0001198	0.173511
706811	Ifi30	interferon gamma inducible protein 30	IFI30	14.1577	14.8802	14.5157	14.2489	14.2909	14.1237	14.4993	14.5365	14.5834	14.7616	14.6955	15.1022	14.5179	14.2212	14.5397	14.8531	0.0218675	0.631903	0.313347	-0.296688	0.971194	0.00668868	0.13654	0.141184	0.0126942	2.17466	0.864739	0.850216
750552	Ces6	carboxylesterase 6	#N/A	16.0869	16.1877	16.2794	15.759	16.2053	15.9952	16.2053	16.3579	16.4783	16.8728	16.1767	16.8308	16.1847	15.9865	16.3471	16.6268	0.162487	0.640234	0.279611	-0.198136	0.395841	0.003813	0.124746	0.348478	0.402479	2.41873	0.903972	0.457825
812669	Cd1d1	CD1d1 antigen	CD1D	17.2516	16.4473	16.6936	17.1255	16.882	16.4509	17.3129	17.4692	16.9686	17.131	17.8261	17.4237	16.7975	16.8195	17.2502	17.4603	0.452703	0.640785	0.210053	0.0219709	0.0493927	0.00565782	0.272679	0.969943	1.30634	2.24735	0.564349	0.0132539
658968	Aadat	aminoadipate aminotransferase	AADAT	15.7286	16.1471	16.1578	15.6437	15.6998	15.4352	16.345	16.3905	16.3198	16.4256	16.2029	16.0799	16.0112	15.5929	16.3518	16.2361	0.340634	0.643209	-0.115646	-0.418221	0.1055	0.00556916	0.576363	0.0526927	0.976747	2.25421	0.239304	1.27825
450590	Cebpb	CCAAT/enhancer binding protein (C/EBP), beta	CEBPB	17.3475	17.9666	17.2736	17.2569	17.7118	17.5625	17.3071	17.3275	17.2973	18.5051	17.9263	18.0321	17.5292	17.5104	17.3106	18.1545	-0.218584	0.644106	0.843869	-0.0188205	0.210505	0.00226913	0.000205687	0.832332	0.676738	2.64414	3.68679	0.0797037
931113	Aqp9	aquaporin 9	AQP9	17.9292	18.1072	18.0495	17.2383	17.4062	17.7159	18.2185	17.9119	18.0018	18.0169	18.1943	18.0864	18.0286	17.4535	18.0441	18.0992	0.0154562	0.645723	0.0551504	-0.575116	0.906176	0.0010231	0.750177	0.00341421	0.0427875	2.99008	0.124836	2.46671	0.0086154
760847	Abat	4-aminobutyrate aminotransferase	ABAT	17.656	17.756	17.9528	17.4729	17.6203	17.7599	18.4409	18.2448	18.0169	18.3607	18.3262	18.1375	17.7883	17.6177	18.2342	18.2748	0.445941	0.657131	0.0405808	-0.17061	0.0141963	0.000504295	0.834023	0.313246	1.84783	3.29732	0.0788218	0.504114
860912	Itih2	inter-alpha trypsin inhibitor, heavy chain 2	ITIH2	18.477	18.3894	18.5612	18.0967	18.3013	17.7066	19.0814	18.8811	18.8448	18.4472	18.8736	18.7794	18.4758	18.0349	18.9358	18.7001	0.459918	0.665178	-0.235676	-0.440936	0.0160515	0.0005995	0.184624	0.0232712	1.79449	3.22221	0.733712	1.63318
742602	Pigr	polymeric immunoglobulin receptor	PIGR	17.414	17.111	17.2158	16.9821	17.4565	16.9979	17.9443	17.9393	17.4965	17.5389	17.9632	17.935	17.2469	17.1455	17.7933	17.8124	0.546436	0.666875	0.0190437	-0.101395	0.00701135	0.00211653	0.92655	0.629757	2.1542	2.67438	0.0331311	0.200827
468211	Ndrg2	N-myc downstream regulated gene 2	NDRG2	17.5625	17.4479	17.7809	17.9703	17.6239	17.466	18.5124	18.5308	18.3168	18.5897	18.3786	18.1	17.5971	17.6867	18.4533	18.3561	0.856242	0.669383	-0.0972154	0.0896434	3.06e-05	0.000897668	0.581987	0.572878	4.51428	3.04688	0.235087	0.241938
403570	Gsta4	glutathione S-transferase, alpha 4	0	15.1556	15.1805	15.3792	15.2921	15.0278	15.2305	15.2986	15.5505	15.8573	16.2969	15.5906	15.7036	15.2384	15.1834	15.5688	15.8637	0.33041	0.680248	0.294867	-0.0549703	0.0957808	0.00820995	0.183725	0.791547	1.01872	2.08566	0.735831	0.101523
847544	Agmat	agmatine ureohydrolase (agmatinase)	AGMAT	16.0194	16.1979	16.4655	16.6588	16.4603	16.3579	16.7995	17.2082	17.3105	17.377	17.2106	16.943	16.2276	16.4923	17.1061	17.1769	0.878455	0.684552	0.0708109	0.264714	0.000304378	0.00111568	0.728056	0.160454	3.51659	2.95246	0.137835	0.794649
833372	Slc27a5	solute carrier family 27 (fatty acid transporter), member 5	SLC27A5	18.4747	17.7253	18.8811	18.1496	18.3677	18.094	18.6888	18.5124	18.9441	18.7698	18.8493	19.0706	18.3604	18.2038	18.7151	18.8966	0.35473	0.692773	0.181482	-0.156562	0.170941	0.00032965	0.282775	0.306852	0.767155	3.48195	0.548559	0.51307
458895	Ppap2b	phosphatidic acid phosphatase type 2B	PPAP2B	14.5017	14.3856	14.7444	14.2925	13.9933	14.2702	14.6264	15.0159	15.0251	14.8298	15.1084	14.7047	14.5439	14.1853	14.8891	14.881	0.345238	0.69565	-0.0081449	-0.358557	0.0970035	0.00408421	0.963004	0.0824054	1.01321	2.38889	0.0163721	1.08404
525624	Mafg	v-maf musculoaponeurotic fibrosarcoma oncogene family, protein G (avian)	MAFG	14.3087	13.731	13.8179	13.9051	13.734	13.745	14.6578	14.5465	14.1946	14.689	14.4797	14.3158	13.9525	13.7947	14.4663	14.4948	0.51377	0.700114	0.028504	-0.15784	0.0443899	0.00577469	0.915277	0.468605	1.35272	2.23847	0.0384473	0.329193
926288	Ivd	isovaleryl coenzyme A dehydrogenase	IVD	15.1645	15.6095	15.5665	14.8954	15.1397	15.0199	15.9231	15.7388	15.8611	15.9055	15.5273	15.7302	15.4468	15.0183	15.841	15.721	0.394196	0.702635	-0.120048	-0.428486	0.0576074	0.004557	0.564951	0.051551	1.23952	2.34132	0.247989	1.28776
485519	Ehhadh	enoyl-Coenzyme A, hydratase/3-hydroxyacyl Coenzyme A dehydrogenase	EHHADH	14.2789	14.1591	14.2809	14.5414	14.9763	14.9803	14.9803	14.6214	14.6578	15.3077	15.8062	15.5188	14.2397	14.8327	14.7532	15.5442	0.513523	0.711512	0.791012	0.593023	0.0187744	0.00502867	0.00211202	0.0100171	1.72643	2.29855	2.6753	1.99926
920081	Aprt	adenine phosphoribosyl transferase	APRT	13.2307	13.8397	13.96	13.5808	13.2915	13.5845	14.133	13.7859	13.8654	14.4385	13.9611	14.192	13.6768	13.4856	13.9281	14.1972	0.251284	0.711578	0.269097	-0.191198	0.358487	0.00890888	0.261746	0.3811	0.445527	2.05018	0.58212	0.418961
892301	Eif4ebp2	eukaryotic translation initiation factor 4E binding protein 2	EIF4EBP2	14.6223	14.8167	15.1479	14.1394	14.6468	14.4481	14.7549	14.9688	14.7132	15.3024	14.9021	15.1755	14.8623	14.4114	14.8123	15.1267	-0.0500345	0.715228	0.314372	-0.45089	0.778512	0.00459495	0.139551	0.0675984	0.108734	2.33772	0.855268	1.17006
912844	Pcdh1	protocadherin 1	PCDH1	14.6897	15.0671	15.4617	14.3869	14.6092	14.8954	15.1119	15.3318	15.0921	15.5945	15.2237	15.2289	15.0728	14.6305	15.1786	15.349	0.105783	0.718572	0.170422	-0.442367	0.744326	0.00399598	0.410533	0.0697812	0.128237	2.39838	0.386651	1.15626
767424	Slc3a1	solute carrier family 3, member 1	SLC3A1	14.8829	15.4152	14.9878	14.975	14.4938	14.6034	14.8167	14.9359	15.5006	15.5447	14.8389	15.8502	15.0953	14.6907	15.0844	15.4113	-0.0109021	0.720519	0.326857	-0.404564	0.992798	0.00724051	0.178352	0.0881206	0.00313917	2.14023	0.748723	1.05492
674333	Rab24	RAB24, member RAS oncogene family	RAB24	14.5818	14.1495	14.4993	14.6602	14.6602	13.5203	14.0189	15.0847	15.0344	15.0891	15.1185	14.8341	14.4102	14.2803	14.7127	15.0139	0.302462	0.733608	0.301179	-0.129968	0.145298	0.00917905	0.313393	0.830817	0.837742	2.0372	0.503911	0.0804948
841496	Bnip3|LOC624862	BCL2/adenovirus E1B 19kDa-interacting protein 1, NIP3	#N/A	16.6364	16.2112	16.8211	16.1262	16.8865	16.7552	17.2339	17.0542	16.8067	17.3029	17.3875	17.2973	16.5562	16.5893	17.0316	17.3292	0.475408	0.739898	0.297612	0.0331219	0.0251145	0.000914762	0.113937	0.813934	1.60008	3.03869	0.943336	0.0894106
905976	Rbpms	RNA binding protein gene with multiple splicing	RBPMS	14.0305	14.0368	14.2963	13.5714	14.175	14.0701	13.7031	13.7613	14.2517	14.8558	14.5328	14.6602	14.1212	13.9388	13.9053	14.6829	-0.215882	0.744114	0.777607	-0.18239	0.376589	0.00323544	0.00254978	0.454857	0.424132	2.49007	2.5935	0.342125	0.0098701
556768	Gpt1	glutamic pyruvic transaminase 1, soluble	#N/A	17.2277	17.5655	17.5751	17.642	17.5217	17.4267	18.3085	18.0321	18.1185	18.6138	18.1028	18.113	17.4561	17.5301	18.1531	18.2765	0.696943	0.746391	0.12346	0.0740123	0.000515995	0.000402144	0.415293	0.697581	3.28735	3.39562	0.381646	0.156405
686636	Unc84b	unc-84 homolog B (C. elegans)	#N/A	16.4762	16.1522	16.8504	15.8722	16.5733	16.1877	16.3988	16.4282	16.685	17.089	16.8082	16.9799	16.4929	16.2111	16.504	16.959	0.0110648	0.747977	0.45502	-0.281892	0.953759	0.000768547	0.0148665	0.193182	0.0205614	3.11433	1.82779	0.714032
508106	Ces1	carboxylesterase 1	#N/A	15.8611	15.7815	16.2112	15.1695	15.8816	15.6887	16.4226	16.6259	16.0475	16.7223	15.8743	16.4073	15.9512	15.5799	16.3653	16.3346	0.414094	0.754681	-0.0307122	-0.371299	0.0529574	0.00372033	0.966375	0.115448	1.27607	2.42942	0.0148542	0.937613
738396	Klf13	Kruppel-like factor 13	KLF13	14.9009	14.9813	15.1951	14.7549	14.9993	14.814	14.9742	15.2674	15.2921	15.7555	15.4069	15.6817	15.0257	14.856	15.1779	15.6147	0.152148	0.758672	0.436822	-0.169702	0.487499	0.00348838	0.0643328	0.439026	0.312026	2.45738	1.19157	0.357509
745918	Rarres2	retinoic acid receptor responder (tazarotene induced) 2	RARRES2	17.4865	17.8812	17.915	17.7809	17.8597	17.4599	18.7595	18.6812	18.6478	18.1072	18.601	18.6767	17.7609	17.7002	18.6962	18.4616	0.935286	0.76143	-0.234557	-0.0607016	7.62e-06	0.000245075	0.174557	0.711542	5.11805	3.6107	0.758063	0.147799
921504	Mcm10	minichromosome maintenance deficient 10 (S. cerevisiae)	MCM10	15.8781	16.5123	16.4243	16.0106	16.1423	15.909	16.9503	17.3052	17.4618	16.8852	16.7576	16.7166	16.2716	16.0207	17.2391	16.7865	0.967564	0.765801	-0.452688	-0.250925	0.000157829	0.000375122	0.0191446	0.196297	3.80181	3.42583	1.71795	0.707087
320617	Psma7	proteasome (prosome, macropain) subunit, alpha type 7	PSMA7	15.0344	16.5252	16.3085	15.7094	16.562	15.5038	16.0141	16.3685	16.5373	16.5429	16.7263	16.8419	15.956	15.925	16.3066	16.7037	0.35062	0.778643	0.397052	-0.030971	0.352647	0.00306343	0.0456435	0.765385	0.45266	2.51379	1.34062	0.11612
911704	Gsta1|Gsta2	glutathione S-transferase, alpha 1 (Ya)|glutathione S-transferase, alpha 2 (Yc2)	#N/A	14.0189	13.77	13.9836	14.0505	14.1086	14.3106	14.1527	14.0115	14.2062	15.6066	14.2258	14.978	13.9242	14.1566	14.1235	14.9368	0.199345	0.780221	0.813307	0.232431	0.388115	0.00725243	0.00650524	0.279989	0.41104	2.13952	2.18674	0.55286
344972	Plxnb2	plexin B2	PLXNB2	14.8876	14.9619	15.1037	14.7783	15.1508	14.4744	15.4333	15.4602	15.4849	15.7895	15.5285	15.4339	14.9844	14.8012	15.4595	15.584	0.475057	0.782783	0.124505	-0.183221	0.0267465	0.00332035	0.517877	0.483844	1.57273	2.47882	0.285774	0.315295
389200	Mup5	major urinary protein 5	#N/A	19.8173	19.6241	18.9907	19.9337	19.5243	19.8545	19.8899	19.5006	20.7209	20.4765	20.561	20.6396	19.4774	19.7708	20.0371	20.559	0.559754	0.788169	0.521878	0.293462	0.0229206	5.73772e-07	0.0189346	0.148272	1.63977	6.24126	1.72274	0.828941
733569	Cyp27a1	cytochrome P450, family 27, subfamily a, polypeptide 1	CYP27A1	17.7276	17.9945	18.0815	17.5043	17.5751	17.4415	18.0967	18.1375	18.1705	18.4811	18.2671	18.1522	17.9345	17.507	18.1349	18.3002	0.200377	0.793183	0.165274	-0.427532	0.240189	7.49986e-05	0.273442	0.017698	0.619448	4.12495	0.563135	1.75208	0.0042584
664259	Alas1	aminolevulinic acid synthase 1	ALAS1	13.2697	15.9669	13.3801	15.5741	15.7094	14.5691	14.2976	14.4715	14.7075	16.3442	16.0739	15.8278	14.2056	15.2842	14.4922	16.082	0.286629	0.797803	1.58976	1.07858	0.56618	0.00773532	8.12863e-06	0.170952	0.247045	2.11152	5.08998	0.767125
603303	Apoc1	apolipoprotein C-I	APOC1	20.1367	20.1555	19.5953	19.6513	19.6241	19.6513	19.4706	19.6875	20.4303	20.4303	20.6647	20.2264	19.9625	19.6423	19.8628	20.4405	-0.0997139	0.798207	0.577701	-0.32022	0.75582	2.68491e-06	0.00402069	0.0357447	0.121582	5.57107	2.3957	1.44679
816563	Ang2	angiogenin, ribonuclease A family, member 2	#N/A	15.5873	16.258	15.724	15.4474	14.8298	14.9021	16.562	16.4008	16.5698	15.7815	15.9952	15.8128	15.8564	15.0598	16.5109	15.8632	0.654435	0.8034	-0.647703	-0.796668	0.00466574	0.00231107	0.00220407	0.00460822	2.33108	2.63619	2.65677	2.33647
896986	Rpl22	ribosomal protein L22	RPL22	16.0123	17.2209	16.9328	16.9528	17.6456	16.2674	16.8617	17.6883	17.5252	17.4729	17.8338	17.9746	16.722	16.9553	17.3584	17.7604	0.636458	0.805152	0.402011	0.233318	0.0210087	0.00499737	0.0765126	0.361688	1.6776	2.30126	1.11627	0.441666
318539	Afmid	arylformamidase	AFMID	12.9062	13.1776	13.5381	13.3924	13.3207	13.0114	13.9756	13.7949	13.8035	14.3948	13.6849	14.088	13.2073	13.2415	13.858	14.0559	0.650751	0.814419	0.197875	0.0342065	0.0175963	0.00417998	0.353576	0.938018	1.75458	2.37883	0.451518	0.0277889
481010	Tm4sf4	transmembrane 4 superfamily member 4	TM4SF4	16.738	16.4445	16.7898	15.9801	16.0076	16.4976	16.7313	16.6207	16.3736	17.1136	16.9181	16.9012	16.6574	16.1618	16.5752	16.9776	-0.08225	0.815877	0.402466	-0.495661	0.654831	0.000240061	0.0281314	0.0219794	0.183871	3.61968	1.55081	1.65798	0.0051829
489901	Dcxr	dicarbonyl L-xylulose reductase	DCXR	13.0282	13.4883	13.7442	13.2106	13.403	13.2632	14.257	13.9519	13.8914	14.532	13.8173	14.0176	13.4202	13.2923	14.0335	14.1223	0.613223	0.830042	0.088847	-0.127972	0.0260304	0.00569193	0.660634	0.544813	1.58452	2.24474	0.180039	0.263753
578850	Nalp6	NACHT, leucine rich repeat and PYD containing 6	#N/A	14.4139	13.5868	13.8327	13.9481	13.8378	13.556	14.8932	15.1106	14.5178	14.5382	14.8705	14.4354	13.9444	13.7806	14.8405	14.6147	0.896056	0.834066	-0.225821	-0.163831	0.00159424	0.00116952	0.272755	0.45162	2.79745	2.93199	0.564227	0.345226
607840	Lbp	lipopolysaccharide binding protein	LBP	16.2377	16.9399	16.738	16.3657	15.9754	16.225	16.6124	16.4732	16.7223	17.2106	16.8983	16.9651	16.6385	16.1887	16.6026	17.0247	-0.0359016	0.835974	0.422055	-0.449821	0.754481	0.000176746	0.023153	0.0331534	0.122352	3.75265	1.63539	1.47947
651985	Susd4	sushi domain containing 4	SUSD4	14.8513	15.2514	14.7783	13.4831	14.3672	13.999	14.8855	14.6767	15.1735	14.8537	14.5743	14.9386	14.9604	13.9498	14.9119	14.7889	-0.0484761	0.839098	-0.123035	-1.01061	0.829933	0.00252045	0.543044	0.00140221	0.0809567	2.59852	0.265165	2.85319
549630	Cml1	camello-like 1	0	13.8335	13.3872	13.6571	13.1624	13.6235	13.7822	14.4879	14.3123	14.5085	14.6985	13.7475	14.6455	13.6259	13.5227	14.4362	14.3638	0.810289	0.841118	-0.0723874	-0.103216	0.00152995	0.00644147	0.953399	0.70685	2.81532	2.19101	0.0207255	0.150673
910820	Nuak2	NUAK family, SNF1-like kinase, 2	NUAK2	13.0444	13.6451	13.3618	13.3481	13.4123	12.6565	13.0212	13.9765	14.3539	14.0119	14.1296	13.8201	13.3504	13.139	13.7838	13.9872	0.433419	0.848224	0.203361	-0.211443	0.0975357	0.00258768	0.676948	0.473977	1.01084	2.58709	0.169445	0.324243
911705	LOC625927|Gsta2	glutathione S-transferase, alpha 2 (Yc2)	#N/A	13.9138	13.5845	13.7424	13.8584	13.9526	14.1721	14.1664	13.8969	14.0189	15.5345	14.1315	14.8628	13.7469	13.9944	14.0274	14.8429	0.28046	0.848587	0.815555	0.247428	0.227933	0.00581564	0.00748462	0.259234	0.642193	2.2354	2.12583	0.586309
913370	Acaa1a	acetyl-Coenzyme A acyltransferase 1A	ACAA1	17.4435	17.5113	18.0232	17.7066	17.5487	17.4237	17.8088	18.2286	18.0815	18.4409	18.4711	18.3607	17.6593	17.5597	18.0396	18.4243	0.380323	0.864569	0.38462	-0.0996262	0.0591386	1.75728e-05	0.0245801	0.523714	1.22813	4.75516	1.60942	0.280906
428487	Gnmt	glycine N-methyltransferase	GNMT	17.7681	18.1375	17.6585	17.034	18.5124	17.8372	18.3262	18.1847	18.4811	19.1727	18.1705	18.6478	17.8547	17.7945	18.3307	18.6637	0.476007	0.869115	0.332972	-0.0601362	0.0103254	0.00387402	0.0651859	0.844839	1.98609	2.41184	1.18585	0.0732259
569396	Slc24a6	solute carrier family 24 (sodium/potassium/calcium exchanger), member 6	SLC24A6	14.8281	14.5411	15.1265	14.3062	14.4624	14.5609	11.2864	14.8057	14.5586	15.7693	15.0159	15.2252	14.8319	14.4432	13.5502	15.3368	-1.28165	0.893617	1.78656	-0.388707	0.0498252	0.00134618	0.00120953	0.0935874	1.30255	2.8709	2.91738	1.02878
664329	Sult5a1	sulfotransferase family 5A, member 1	0	15.0538	16.0264	15.346	15.2568	16.258	15.0939	15.5188	15.5906	15.9167	16.6517	16.3579	16.3106	15.4754	15.5362	15.6753	16.4401	0.199959	0.903803	0.7647	0.0608571	0.523695	0.0018565	0.000657468	0.738562	0.280922	2.7313	3.18213	0.131613
705409	Ang3|Ang4	angiogenin, ribonuclease A family, member 3|angiogenin, ribonuclease A family, member 4	#N/A	14.433	15.0308	14.4744	14.3626	13.8058	13.7124	15.1525	15.1922	15.8075	14.9513	14.9371	14.7115	14.6461	13.9603	15.384	14.8666	0.73796	0.906353	-0.517417	-0.68581	0.00490644	0.000906181	0.0237759	0.0103082	2.30923	3.04278	1.62386	1.98682
370353	Ang1	angiogenin, ribonuclease A family, member 1	#N/A	16.6956	17.0761	16.6364	16.4686	15.8722	16.0666	17.5328	17.4965	17.8718	16.9491	17.3907	16.7963	16.8027	16.1358	17.6337	17.0453	0.830983	0.909529	-0.588352	-0.666897	0.000440837	0.000339524	0.00762998	0.0039451	3.35572	3.46913	2.11748	2.40394
866303	Hdac11	histone deacetylase 11	HDAC11	12.7123	12.8318	13.0054	12.452	12.8312	12.7681	13.0984	13.3402	13.495	14.0814	13.2113	13.5221	12.8498	12.6838	13.3112	13.605	0.461378	0.921184	0.293748	-0.166058	0.0705091	0.00663388	0.247417	0.543993	1.15175	2.17823	0.606571	0.264407
762676	Gna12	guanine nucleotide binding protein, alpha 12	GNA12	15.3036	15.2318	16.1824	15.3408	14.9813	15.0647	15.9139	16.0952	16.0515	16.3222	16.0976	15.8146	15.5726	15.1289	16.0202	16.0782	0.447591	0.949248	0.057958	-0.443699	0.119414	0.000550758	0.734356	0.0786853	0.922945	3.25904	0.134093	1.10411
329882	Slc13a3	solute carrier family 13 (sodium-dependent dicarboxylate transporter), member 3	SLC13A3	12.0908	13.8793	13.0814	13.2355	12.6587	12.72	12.7859	12.5469	12.9828	13.7848	13.9091	13.8558	13.0172	12.8714	12.7719	13.8499	-0.245298	0.978492	1.078	-0.145791	0.262091	0.00120004	0.000475238	0.403657	0.581548	2.9208	3.32309	0.393988
492366	Il1r1	interleukin 1 receptor, type I	IL1R1	13.8486	13.5808	13.4398	13.7155	13.3945	13.0195	14.0292	13.9126	13.801	13.9695	14.5718	14.5358	13.6231	13.3765	13.9143	14.359	0.291174	0.982533	0.444771	-0.246588	0.230681	0.0014959	0.0656337	0.371459	0.636989	2.8251	1.18287	0.430089
594656	Abcc3	ATP-binding cassette, sub-family C (CFTR/MRP), member 3	ABCC3	14.7733	14.5212	15.1556	14.7003	14.564	14.5212	15.4474	15.204	15.2805	15.7937	15.5074	15.4401	14.8167	14.5952	15.3106	15.5804	0.493918	0.985197	0.269736	-0.221543	0.0409629	0.000339423	0.206829	0.2941	1.38761	3.46926	0.684389	0.531505
509895	Upb1	ureidopropionase, beta	UPB1	17.4237	17.2651	17.4618	17.2308	17.1061	15.8166	17.6652	17.5655	17.7183	17.9292	17.733	17.4511	17.3836	16.7178	17.6497	17.7044	0.266117	0.986611	0.0547522	-0.665742	0.139477	0.000769599	0.714311	0.0191835	0.855498	3.11374	0.146112	1.71707
676851	Rnase4	ribonuclease, RNase A family 4	RNASE4	19.2809	19.275	18.9846	19.0391	18.2259	18.3199	19.5157	19.7856	20.0002	19.4828	19.7513	19.3268	19.1802	18.5283	19.7672	19.5203	0.586982	0.991982	-0.246879	-0.651879	0.00273606	3.27358e-05	0.132864	0.00650579	2.56287	4.48498	0.876593	2.1867
804355	Casp6	caspase 6	CASP6	14.2231	14.1888	14.6065	13.6148	13.5429	14.2268	14.5074	14.5864	14.2867	14.7826	14.7489	14.8715	14.3395	13.7948	14.4602	14.801	0.120693	1.00618	0.34083	-0.544657	0.604897	0.000419091	0.114331	0.0451817	0.218318	3.37769	0.941835	1.34504
869338	Dact2	dapper homolog 2, antagonist of beta-catenin (xenopus)	DACT2	13.6978	13.8271	13.9063	13.1547	12.9912	12.0463	13.4161	13.4621	13.4941	13.9324	13.7003	13.5825	13.8104	12.7307	13.4574	13.7384	-0.352961	1.00769	0.280993	-1.07966	0.136857	0.00298792	0.232797	0.00139543	0.863732	2.52463	0.633022	2.85529	0.0059087
796107	Gpr146	G protein-coupled receptor 146	GPR146	12.8437	13.5025	13.5792	12.6276	12.9332	13.0221	13.7777	13.4795	13.8927	14.0074	13.6715	13.9673	13.3085	12.861	13.7166	13.8821	0.408161	1.0211	0.165419	-0.447522	0.151265	0.000630865	0.492704	0.0995204	0.820261	3.20006	0.307414	1.00209
716213	Decr2	2-4-dienoyl-Coenzyme A reductase 2, peroxisomal	DECR2	15.6109	15.5375	16.1693	15.6802	16.1004	15.7926	16.1522	16.3126	16.4039	16.6812	16.9528	17.0267	15.7726	15.8578	16.2896	16.8869	0.51698	1.02917	0.597366	0.0851785	0.0306579	3.12361e-05	0.00350189	0.763397	1.51346	4.50534	2.4557	0.11725
919348	Igfbp2	insulin-like growth factor binding protein 2	IGFBP2	16.2858	16.3177	16.5538	16.0076	16.284	16.7754	17.5922	17.3443	17.3275	17.4479	17.5922	17.1935	16.3858	16.3557	17.4213	17.4112	1.03558	1.05553	-0.010154	-0.0301011	2.09e-05	4.44188e-05	0.972777	0.998317	4.67985	4.35243	0.0119869	0.000731323
437440	Hsd17b9	hydroxysteroid (17-beta) dehydrogenase 9	#N/A	15.6937	15.2142	15.9018	14.9359	14.7431	15.5434	16.5252	16.4567	16.4256	16.2401	15.7219	16.4309	15.6033	15.0741	16.4692	16.131	0.865896	1.05685	-0.338175	-0.529127	0.000382224	0.000559656	0.129074	0.0539956	3.41768	3.25208	0.889161	1.26764
907248	Ugt1a2|Ugt1a5|Ugt1a7c|Ugt1a9|Ugt1a6a|Ugt1a1|Ugt1a6b|Ugt1a10	UDP glucuronosyltransferase 1 family, polypeptide A2|UDP glucuronosyltransferase 1 family, polypeptide A5|UDP glucuronosyltransferase 1 family, polypeptide A7C|UDP glucuronosyltransferase 1 family, polypeptide A9|UDP glucuronosyltransferase 1 family, polypeptide A6A|UDP glucuronosyltransferase 1 family, polypeptide A1|UDP glucuronosyltransferase 1 family, polypeptide A6B|UDP glycosyltransferase 1…	#N/A	12.2896	11.6572	12.0333	11.5703	11.8026	11.6703	12.6321	12.6032	12.7659	12.8841	12.7148	12.615	11.9934	11.6811	12.6671	12.738	0.673692	1.05688	0.0708822	-0.312302	0.0246612	0.00266698	0.78217	0.281827	1.60799	2.57398	0.106699	0.550017
373273	Mafb	v-maf musculoaponeurotic fibrosarcoma oncogene family, protein B (avian)	MAFB	12.385	13.6061	12.701	12.7952	12.8225	12.8582	13.4351	13.3805	12.7365	14.3899	13.8835	13.4929	12.8974	12.8253	13.184	13.9221	0.286645	1.0968	0.738054	-0.0721017	0.464833	0.000835581	0.0134101	0.585092	0.332703	3.07801	1.87257	0.232776
512406	Ang2	angiogenin, ribonuclease A family, member 2	#N/A	13.2662	13.7949	13.4017	13.3256	12.4607	12.526	13.9343	14.1441	14.551	13.9539	13.9711	13.6803	13.4876	12.7708	14.2098	13.8684	0.722201	1.09763	-0.341396	-0.716819	0.00826752	0.000836749	0.138582	0.0257718	2.08262	3.0774	0.858293	1.58885
830078	Zbp1	Z-DNA binding protein 1	ZBP1	10.7777	13.3057	11.3378	11.7552	11.5249	11.3559	11.5906	11.0953	12.134	12.6	12.3654	13.0139	11.8071	11.5453	11.6066	12.6598	-0.200426	1.11445	1.05313	-0.26175	0.282822	0.00316266	0.00708699	0.205482	0.548488	2.49995	2.14954	0.687227
714064	Peci	peroxisomal delta3, delta2-enoyl-Coenzyme A isomerase	#N/A	14.7387	14.2662	14.781	14.0104	15.3053	14.6897	15.2805	15.2605	15.6966	15.7388	15.7142	15.909	14.5953	14.6685	15.4125	15.7873	0.81721	1.11888	0.374811	0.0731434	0.00101901	0.000592721	0.104585	0.561207	2.99182	3.22715	0.980531	0.250877
931354	Sgk2	serum/glucocorticoid regulated kinase 2	SGK2	12.4477	13.5133	14.4289	12.7418	12.8866	14.0441	14.6257	14.2379	14.1929	14.6534	14.1739	14.2186	13.4633	13.2242	14.3522	14.3486	0.888883	1.12445	-0.00351768	-0.239086	0.0258423	0.00206674	0.999119	0.401392	1.58767	2.68471	0.000382748	0.396432
687650	Aatk	apoptosis-associated tyrosine kinase	AATK	12.4492	12.3238	12.5878	12.1746	12.5852	11.435	13.3134	13.7826	13.6274	13.9177	13.7586	12.0333	12.4536	12.0649	13.5745	13.2365	1.12087	1.17161	-0.337917	-0.388659	0.000552834	0.00508717	0.655307	0.291459	3.25741	2.29352	0.183555	0.535423
407101	Rxra	retinoid X receptor alpha	RXRA	14.2163	14.6264	14.5064	13.2841	14.8585	14.2601	14.9937	14.7261	15.1922	15.6448	14.7954	15.5204	14.4497	14.1342	14.9706	15.3202	0.520928	1.18594	0.349538	-0.315477	0.0248996	0.000946728	0.119493	0.475967	1.60381	3.02377	0.922658	0.322423
927795	Tef	thyrotroph embryonic factor	TEF	12.8892	12.8152	13.8584	12.7793	13.235	13.1878	14.5845	14.2156	14.3654	14.5845	14.4516	13.7586	13.1876	13.0674	14.3885	14.2649	1.20089	1.19755	-0.123592	-0.12025	0.000325701	0.000489817	0.712519	0.534891	3.48718	3.30997	0.147203	0.271735
751988	Pla2g12a	phospholipase A2, group XIIA	PLA2G12A	14.6935	14.3087	15.6066	13.9711	13.8209	14.4785	15.4682	15.1982	15.5708	15.5931	15.1922	15.1241	14.8696	14.0902	15.4124	15.3031	0.542764	1.21298	-0.109242	-0.779457	0.093571	9.09607e-05	0.621724	0.0171449	1.02886	4.04115	0.206403	1.76587
527912	Abi3	ABI gene family, member 3	ABI3	10.7526	11.0558	11.2859	10.3798	10.4686	10.5706	11.121	9.93104	10.699	11.464	11.7407	11.8808	11.0314	10.473	10.5837	11.6952	-0.447717	1.22214	1.11147	-0.558387	0.355655	0.00493271	0.0139942	0.168658	0.448971	2.30691	1.85405	0.772993	0.0032832
920848	LOC639023|Cyp2c50|Cyp2c37|Cyp2c54	cytochrome P450, family 2, subfamily c, polypeptide 50|cytochrome P450, family 2. subfamily c, polypeptide 37	#N/A	12.0449	11.5747	12.2665	11.3011	11.8433	11.1649	12.6187	12.1961	12.3721	13.3187	12.8506	11.8516	11.9621	11.4364	12.3956	12.6736	0.433577	1.23721	0.278002	-0.525628	0.141977	0.003903	0.242864	0.127367	0.847783	2.4086	0.614636	0.894943
743607	Socs3	suppressor of cytokine signaling 3	SOCS3	12.1239	12.8909	11.9737	12.2456	11.7332	11.9569	11.8886	12.2563	12.642	13.5782	13.3883	12.7165	12.3295	11.9786	12.2623	13.2277	-0.0672031	1.2491	0.965362	-0.350942	0.761234	0.00130432	0.00677709	0.218802	0.118482	2.88462	2.16896	0.659948
895264	Socs2	suppressor of cytokine signaling 2	SOCS2	10.4011	11.7441	10.8209	10.9308	11.1751	10.9732	11.3295	11.0866	12.0311	11.8392	12.0386	12.998	10.9887	11.0263	11.4824	12.2919	0.493694	1.26558	0.809495	0.0376093	0.283159	0.00690635	0.0533231	0.85977	0.54797	2.16075	1.27308	0.0656176
916213	Nr1i3	nuclear receptor subfamily 1, group I, member 3	NR1I3	14.8585	14.4993	15.0891	15.0036	14.7387	14.18	15.586	15.7094	15.865	16.1262	16.3126	15.2823	14.8156	14.6408	15.7201	15.9071	0.904496	1.26629	0.186941	-0.174854	0.000206393	0.000248695	0.28975	0.51636	3.68531	3.60433	0.537976	0.287047
639179	C8a	complement component 8, alpha polypeptide	C8A	10.4918	11.2304	11.0474	10.2288	11.1367	10.1576	11.2764	11.5204	11.8586	11.8346	11.7063	11.8222	10.9232	10.5077	11.5518	11.7877	0.628606	1.27999	0.235884	-0.415501	0.0936154	0.0051795	0.504608	0.373662	1.02865	2.28571	0.297046	0.427521
529335	Sqle	squalene epoxidase	SQLE	15.4488	15.4131	14.3033	13.238	14.0543	14.588	10.6228	15.8175	16.035	14.9724	15.2761	15.51	15.0551	13.9601	14.1584	15.2529	-0.896656	1.29275	1.09446	-1.09495	0.587117	0.000179836	0.801592	0.00297937	0.231275	3.74512	0.0960467	2.52588
542220	Sc4mol	sterol-C4-methyl oxidase-like	MSMO1	16.2053	16.1693	15.6166	14.5411	15.2422	15.8684	16.9651	17.0946	16.9903	16.2693	16.6186	16.6683	15.9971	15.2172	17.0167	16.5187	1.01961	1.30152	-0.497967	-0.779881	4.25e-05	2.55283e-05	0.00987503	0.0128516	4.37161	4.59298	2.00546	1.89104
737512	Agxt	alanine-glyoxylate aminotransferase	AGXT	17.0458	17.1736	17.6836	16.762	16.2534	16.8308	17.9076	18.2595	17.8298	18.0121	17.7882	17.9666	17.301	16.6154	17.999	17.9223	0.697974	1.30686	-0.0766806	-0.68557	0.00196521	9.28679e-07	0.61949	0.00340425	2.70659	6.03213	0.207966	2.46798
566906	St3gal5	ST3 beta-galactoside alpha-2,3-sialyltransferase 5	ST3GAL5	11.1334	11.0517	11.6671	9.85756	11.6064	11.4852	10.6758	10.3964	11.3837	12.6728	12.1446	12.0679	11.2841	10.983	10.8186	12.2951	-0.465486	1.31206	1.47648	-0.301058	0.271401	0.00813007	0.00178176	0.726487	0.566388	2.08991	2.74915	0.138772
436580	Iqsec3	IQ motif and Sec7 domain 3	IQSEC3	14.718	15.3619	15.1306	14.3439	14.135	14.6025	16.1552	15.7555	16.3106	15.9325	15.5123	15.586	15.0702	14.3604	16.0738	15.6769	1.00361	1.31647	-0.396868	-0.709728	0.000266639	5.09368e-05	0.0738742	0.00777415	3.57408	4.29297	1.13151	2.10935
366245	Cyp2a5	cytochrome P450, family 2, subfamily a, polypeptide 5	CYP2A13	10.2608	10.4241	10.2165	10.9943	9.51583	10.4324	11.6159	11.533	11.9389	12.2461	11.6473	11.0613	10.3005	10.3142	11.6959	11.6516	1.39544	1.33743	-0.0443308	0.0136843	0.000826641	0.00887228	0.941626	0.768399	3.08268	2.05196	0.0261216	0.114413
603979	Apoc3	apolipoprotein C-III	APOC3	20.1761	19.5604	19.0391	19.3419	20.2511	18.4117	20.9974	20.0749	20.6647	20.8285	20.4765	20.7209	19.5919	19.3349	20.579	20.6753	0.987122	1.34037	0.0962818	-0.256963	0.000168745	2.74717e-06	0.705015	0.627624	3.77277	5.56111	0.151802	0.2023
931036	Prei4	preimplantation protein 4	#N/A	12.6427	11.5441	12.1975	11.8591	11.4823	11.6942	13.3014	13.0036	12.126	11.5689	14.2724	13.2271	12.1281	11.6785	12.8103	13.0228	0.68225	1.34429	0.212479	-0.44956	0.0446451	0.00755053	0.253201	0.14968	1.35023	2.12202	0.596534	0.824836
917278	Mt1	metallothionein 1	MT1E	12.3437	12.9757	14.1086	12.1773	12.3588	13.1233	12.0117	11.9271	12.3619	14.0115	13.867	13.8263	13.1427	12.5531	12.1003	13.9016	-1.04242	1.34848	1.80135	-0.58955	0.0120683	0.000203348	1.03073e-05	0.0872458	1.91835	3.69176	4.98686	1.05926	0.0043995
619584	Sult1a1	sulfotransferase family 1A, phenol-preferring, member 1	0	17.0441	16.6956	16.4531	16.2595	15.9717	16.3315	16.2112	17.0872	17.0569	17.9815	17.3369	17.2923	16.7309	16.1876	16.7851	17.5369	0.0541517	1.34932	0.751818	-0.543349	0.693607	2.59912e-05	0.00556714	0.0114837	0.158886	4.58517	2.25437	1.93992
848528	Cyp1a2	cytochrome P450, family 1, subfamily a, polypeptide 2	CYP1A2	18.116	18.7746	18.711	17.8657	17.6799	18.1727	19.5006	19.4476	19.8173	19.3419	19.2364	19.227	18.5338	17.9061	19.5885	19.2684	1.05464	1.3623	-0.320056	-0.627716	2.32e-05	1.91468e-07	0.0594896	0.00369546	4.63451	6.7179	1.22556	2.43233
634462	Gstt2	glutathione S-transferase, theta 2	GSTT2B	13.6715	13.7021	13.5059	13.3563	14.1877	13.8387	13.8808	14.0543	14.5414	15.6412	15.0344	14.8389	13.6265	13.7943	14.1589	15.1715	0.53234	1.37724	1.01266	0.167755	0.0365532	0.000177883	0.00160775	0.410454	1.43707	3.74987	2.79378	0.386736
429576	Aldoc	aldolase 3, C isoform	ALDOC	11.9535	12.3527	12.3816	10.9095	11.5539	11.1667	12.6897	12.7065	12.3821	12.5638	12.1968	13.0833	12.2293	11.21	12.5928	12.6146	0.363471	1.4046	0.0218507	-1.01927	0.20149	0.00147873	0.837992	0.00706471	0.695748	2.83011	0.07676	2.15091
833778	Cyp2a4	cytochrome P450, family 2, subfamily a, polypeptide 4	#N/A	15.2402	15.6485	15.8348	16.4073	15.0671	15.8973	17.3164	17.1061	17.6239	17.756	17.4356	16.4603	15.5745	15.7906	17.3488	17.2173	1.77431	1.42671	-0.131498	0.216102	2.84e-07	0.000188691	0.826252	0.278953	6.54668	3.72425	0.0828873	0.554469
817827	Edg8	endothelial differentiation, sphingolipid G-protein-coupled receptor, 8	#N/A	11.2847	11.4427	12.3098	10.7649	10.6076	9.42412	11.8658	11.9979	11.9707	12.1552	11.4504	11.5326	11.6791	10.2656	11.9448	11.7127	0.26572	1.44716	-0.232073	-1.41351	0.559653	0.00384932	0.532238	0.00607317	0.252081	2.41462	0.273894	2.21658
891214	Creb3l3	cAMP responsive element binding protein 3-like 3	CREB3L3	12.7264	13.2617	13.1428	11.654	13.8676	12.5273	13.5571	13.5542	13.885	14.6837	13.5283	14.3617	13.0436	12.6829	13.6654	14.1913	0.621787	1.50832	0.525837	-0.360695	0.0207123	0.00239671	0.0531213	0.803719	1.68377	2.62038	1.27473	0.0948956
406804	Clpp	caseinolytic peptidase, ATP-dependent, proteolytic subunit homolog (E. coli)	CLPP	10.947	11.0716	11.1901	10.5495	11.6633	9.60015	11.2364	11.4276	12.069	12.4927	11.7059	12.3059	11.0696	10.6043	11.5777	12.1682	0.508081	1.56384	0.590487	-0.465274	0.151359	0.00388501	0.109975	0.607642	0.819991	2.41061	0.958705	0.216352
772405	Ppgb	protective protein for beta-galactosidase	#N/A	13.9842	14.4584	14.341	12.6339	14.8241	13.2884	14.088	14.4297	14.9291	15.2794	14.6045	15.5674	14.2612	13.5821	14.4823	15.1504	0.221045	1.56831	0.668158	-0.679106	0.301505	0.00106415	0.0210533	0.251765	0.520706	2.973	1.67668	0.599004
919334	Por	P450 (cytochrome) oxidoreductase	POR	11.8396	11.7108	12.2873	11.7898	12.6985	11.9002	12.3975	12.6833	13.3839	14.2126	13.8936	13.052	11.9459	12.1295	12.8216	13.7194	0.87568	1.58985	0.897788	0.183615	0.00895732	0.000356654	0.0114029	0.472632	2.04782	3.44775	1.94299	0.325476
408639	Ell3	elongation factor RNA polymerase II-like 3	ELL3	11.0354	8.73102	11.018	10.1408	10.5622	11.3832	11.0014	11.1239	11.047	12.6399	12.1891	12.029	10.2615	10.6954	11.0574	12.286	0.795949	1.5906	1.22857	0.43392	0.270001	0.00140563	0.00359215	0.659798	0.568634	2.85213	2.44465	0.180589
493258	Acot1	acyl-CoA thioesterase 1	0	11.757	11.1929	12.6777	11.0267	12.2786	12.0908	12.4347	12.293	12.3518	13.3192	13.7214	13.2624	11.8759	11.7987	12.3598	13.4344	0.483968	1.63564	1.07452	-0.0771567	0.249573	0.000130397	0.0011075	0.755444	0.602803	3.88473	2.95566	0.121798
474562	Serpina3n	serine (or cysteine) peptidase inhibitor, clade A, member 3N	SERPINA3	12.8197	13.655	13.2366	11.4227	14.0176	12.4967	12.7365	13.2585	13.9868	14.9937	13.4417	14.551	13.2371	12.6456	13.3273	14.3288	0.0901481	1.68313	1.00152	-0.59146	0.636236	0.0026403	0.00819149	0.536473	0.196382	2.57835	2.08664	0.270452
932131	Fbxo31	F-box only protein 31	FBXO31	13.9663	13.9591	14.4832	12.9999	13.4577	13.1939	14.3818	13.876	14.187	15.296	14.6139	14.8117	14.1362	13.2172	14.1483	14.9072	0.0120672	1.69001	0.758938	-0.919009	0.981791	1.0194e-05	0.00528447	0.00106829	0.00798079	4.99165	2.277	2.97131	0.0009906
346743	Slc1a2	solute carrier family 1 (glial high affinity glutamate transporter), member 2	SLC1A2	9.76589	10.6518	10.6008	8.27555	10.3828	9.57553	10.3938	10.6662	11.5266	11.8026	11.1795	10.5112	10.3395	9.41131	10.8622	11.1644	0.52273	1.75311	0.302205	-0.928177	0.209844	0.0086149	0.472982	0.158251	0.678104	2.06475	0.325156	0.800655
909732	Psap	prosaposin	PSAP	11.0945	11.5432	11.3408	8.93454	11.9979	10.9201	10.787	10.6055	11.7977	12.972	11.2973	12.8536	11.3262	10.6175	11.0634	12.3743	-0.262777	1.75681	1.31093	-0.708654	0.660741	0.00774915	0.00790166	0.57446	0.179969	2.11075	2.10228	0.24074
929097	Cyp2f2	cytochrome P450, family 2, subfamily f, polypeptide 2	CYP2F1	18.2069	18.3144	17.9006	18.046	19.9221	18.0232	20.0291	19.5243	20.6396	20.0749	20.4303	20.7812	18.1406	18.6637	20.0643	20.4288	1.92372	1.76507	0.364466	0.523121	1.4e-06	4.1933e-06	0.0975284	0.0704553	5.85387	5.37744	1.01087	1.15209
845813	Upp2	uridine phosphorylase 2	UPP2	10.962	10.4985	11.7135	11.0506	10.684	11.3883	11.7997	11.7015	12.2648	13.7139	12.871	12.073	11.058	11.041	11.922	12.886	0.863983	1.84502	0.963995	-0.0170372	0.0325369	0.000993516	0.0156406	0.843298	1.48762	3.00283	1.80575	0.0740188
592365	Ly6a	lymphocyte antigen 6 complex, locus A	#N/A	10.4623	12.9773	10.7821	11.8743	10.783	10.1113	10.8443	11.2673	11.4391	12.9004	13.3169	12.1431	11.4073	10.9229	11.1836	12.7868	-0.223673	1.86394	1.60322	-0.484386	0.244715	0.000784457	0.000856361	0.209532	0.611339	3.10543	3.06734	0.678749
899255	Cdk4|LOC640611	cyclin-dependent kinase 4	#N/A	10.3633	10.1957	10.8137	8.25009	11.3749	10.2517	10.8281	11.0816	10.9406	12.2313	11.3356	11.9145	10.4576	9.95892	10.9501	11.8272	0.492525	1.86823	0.877062	-0.498646	0.223969	0.00463801	0.0215566	0.941425	0.649813	2.33367	1.66642	0.0262141
694120	Il6ra	interleukin 6 receptor, alpha	IL6R	12.4119	12.4723	13.1351	11.5955	11.333	10.9623	12.8393	12.5142	12.9077	13.4999	12.9601	13.0891	12.6731	11.2969	12.7537	13.183	0.0805878	1.88606	0.429304	-1.37617	0.856319	0.000154292	0.150062	0.00150193	0.0673643	3.81166	0.82373	2.82335	0.0010091
738424	Clcn2	chloride channel 2	CLCN2	11.3609	11.2741	11.8038	9.90143	11.9614	10.6068	12.6533	12.3232	12.7359	13.1513	12.4341	12.6631	11.4796	10.8232	12.5708	12.7495	1.0912	1.9263	0.178703	-0.656393	0.00153504	0.000341202	0.48332	0.314269	2.81388	3.46699	0.315765	0.502699
760316	Rdh9	retinol dehydrogenase 9	0	12.5954	12.4718	13.4241	11.9514	11.1239	12.0264	13.8986	14.2724	14.2947	13.7335	14.0448	13.2262	12.8304	11.7006	14.1552	13.6682	1.3248	1.96764	-0.487038	-1.12988	0.00014512	3.92386e-05	0.0814163	0.00431478	3.83827	4.40629	1.08929	2.36504
412038	Tat	tyrosine aminotransferase	TAT	10.5493	11.2577	10.6228	9.07664	11.5065	9.76866	10.714	11.023	12.0457	13.0891	11.2018	12.0474	10.8099	10.1173	11.2609	12.1128	0.45094	1.99547	0.85187	-0.692664	0.208668	0.00555146	0.0595344	0.482262	0.680544	2.25559	1.22523	0.316717
553772	Usp5	ubiquitin specific peptidase 5 (isopeptidase T)	USP5	9.15652	10.4894	9.87417	8.47904	10.2183	8.24734	9.00367	10.7274	11.1378	11.4411	10.4878	11.0594	9.84002	8.98157	10.2896	10.9961	0.449583	2.01456	0.70652	-0.858455	0.275083	0.00546649	0.295294	0.250785	0.560536	2.26229	0.529746	0.600698
916906	Mt1	metallothionein 1	MT1E	14.0693	14.1806	16.1807	13.9742	13.6242	14.6045	13.6618	14.0185	13.9183	16.2648	16.22	15.7914	14.8102	14.0676	13.8662	16.0921	-0.944026	2.02444	2.22589	-0.742576	0.0265333	1.40622e-06	4.96166e-07	0.0536818	1.57621	5.85195	6.30437	1.27017	0.0047086
688680	Prodh	proline dehydrogenase	PRODH	11.3585	11.867	11.3704	10.2826	12.519	11.458	11.5404	12.4235	13.0221	14.0738	12.8486	13.5694	11.532	11.4199	12.3287	13.4973	0.796698	2.07739	1.1686	-0.112092	0.0225242	0.00037623	0.0064332	0.731102	1.64735	3.42455	2.19157	0.136022
544383	Fbxo21	F-box only protein 21	FBXO21	10.1242	9.87841	10.3741	7.98284	10.0971	10.2835	10.8131	10.4125	10.4975	12.1824	11.0415	11.4094	10.1256	9.45449	10.5744	11.5445	0.448793	2.08997	0.970088	-0.671092	0.321508	0.00189977	0.026464	0.454296	0.492809	2.7213	1.57735	0.342661
442176	Neurl2	neuralized-like 2 (Drosophila)	NEURL2	10.3074	9.5127	10.977	8.95179	8.41342	9.57362	10.5068	10.312	9.31445	11.7397	10.646	10.8409	10.2657	8.97961	10.0444	11.0755	-0.221289	2.09593	1.03114	-1.28608	0.621852	0.00206055	0.0511212	0.0303581	0.206313	2.68602	1.2914	1.51772
729898	Selenbp2|Selenbp1	selenium binding protein 2|selenium binding protein 1	#N/A	13.6329	14.2442	14.1433	13.2076	14.5898	13.2161	15.1668	15.2068	15.7455	16.1824	15.3091	15.8722	14.0068	13.6712	15.3731	15.7879	1.36627	2.11674	0.414855	-0.33561	2.21e-05	1.04751e-05	0.0904132	0.512282	4.65561	4.97984	1.04377	0.290491
925595	Psmb10	proteasome (prosome, macropain) subunit, beta type 10	PSMB10	9.30913	11.0897	9.39219	8.09463	10.8495	9.74805	10.7762	10.278	11.1045	12.3312	10.7894	12.0048	9.93035	9.56406	10.7196	11.7085	0.78922	2.14443	0.988928	-0.366283	0.251831	0.00220307	0.0225286	0.713693	0.598891	2.65697	1.64727	0.146489
855489	Cyp2a12	cytochrome P450, family 2, subfamily a, polypeptide 12	#N/A	12.455	12.7851	12.5767	10.1667	13.4477	11.7192	12.7387	12.4824	13.475	14.5057	13.139	14.1406	12.6056	11.7779	12.8987	13.9284	0.293063	2.15056	1.02975	-0.827744	0.240248	0.000630137	0.00424794	0.546589	0.619341	3.20056	2.37182	0.26234
923025	Anpep	alanyl (membrane) aminopeptidase	ANPEP	11.0259	11.7873	11.5594	7.6551	11.3656	10.2954	11.2609	10.6382	11.1163	12.3424	11.3408	12.0987	11.4575	9.77205	11.0051	11.9273	-0.452379	2.15527	0.922167	-1.68548	0.208804	0.00280389	0.0207228	0.0238509	0.680261	2.55224	1.68355	1.6225
574167	Herpud1	homocysteine-inducible, endoplasmic reticulum stress-inducible, ubiquitin-like domain member 1	HERPUD1	8.55495	8.2897	9.31501	7.88328	8.90478	8.46322	9.63586	9.72022	11.0259	11.8687	9.47685	10.4291	8.71989	8.41709	10.1273	10.5915	1.40743	2.17444	0.464218	-0.302793	0.0358563	0.00933858	0.286521	0.593029	1.44543	2.02972	0.542844	0.226924
704099	Cyp4a10	cytochrome P450, family 4, subfamily a, polypeptide 10	#N/A	11.3259	9.77453	9.90885	7.84503	9.32692	10.6662	11.1063	10.3541	9.6818	11.2156	11.4122	11.7662	10.3364	9.27939	10.3807	11.4647	0.044336	2.18528	1.08392	-1.05702	0.963454	0.00296039	0.0383947	0.172728	0.0161689	2.52865	1.41573	0.762636
659754	Dnpep	aspartyl aminopeptidase	DNPEP	10.3152	9.91697	11.8765	9.47522	10.2469	7.85866	8.62918	10.4518	10.7629	11.831	11.9855	10.3556	10.7029	9.19359	9.94795	11.3907	-0.754938	2.19713	1.44277	-1.5093	0.192818	0.00333699	0.0207885	0.0335959	0.714852	2.47665	1.68218	1.47371
538584	Per3	period homolog 3 (Drosophila)	PER3	8.50162	7.75723	8.56378	9.2693	7.91022	7.72231	11.5356	11.3438	10.3394	10.845	11.2176	9.74617	8.27421	8.30061	11.0729	10.6029	2.79871	2.30233	-0.469981	0.0263964	0.000242186	0.00273716	0.319594	0.788486	3.61585	2.5627	0.495402	0.103206
818277	LOC381948|Nalp12	NACHT, LRR and PYD containing protein 12	#N/A	13.7718	13.5825	14.2178	12.869	13.8155	13.419	14.8067	14.7549	14.9594	15.6937	15.6485	15.8454	13.8574	13.3679	14.8403	15.7292	0.982962	2.36135	0.888871	-0.489513	0.000286663	2.6045e-07	0.000709347	0.103624	3.54263	6.58428	3.14914	0.984542	0.0038885
925552	Aldh2	aldehyde dehydrogenase 2, mitochondrial	ALDH2	12.043	11.9787	11.7701	8.84994	12.7772	10.8971	11.4342	11.7984	12.6271	14.0368	12.0036	13.5775	11.9306	10.8414	11.9533	13.206	0.022669	2.36457	1.25271	-1.08919	0.754618	0.0024939	0.00578619	0.497787	0.122273	2.60312	2.23761	0.302957
403493	Sfrs10	splicing factor, arginine/serine-rich 10 (transformer 2 homolog, Drosophila)	#N/A	9.95338	10.1934	11.2906	8.12563	9.24954	7.94585	7.79496	10.4408	9.90964	11.0859	11.7276	9.94257	10.4791	8.44034	9.38181	10.9187	-1.09731	2.47837	1.53691	-2.03877	0.129099	0.00234025	0.0311118	0.00469615	0.889076	2.63074	1.50707	2.32826
479744	Cyp4a14	cytochrome P450, family 4, subfamily a, polypeptide 14	0	8.31739	7.5281	10.3494	12.5025	9.63935	10.4611	10.3865	9.93336	10.4186	13.754	13.7048	12.6847	8.73161	10.8676	10.2461	13.3812	1.51454	2.51351	3.13501	2.13604	0.0952426	0.00014576	7.89169e-06	0.0172841	1.02117	3.83636	5.10283	1.76235
764722	Prtn3	proteinase 3	PRTN3	9.28766	11.4676	11.2117	8.45075	7.32908	7.51668	9.79975	9.66959	10.4985	9.53073	10.7395	10.6022	10.6557	7.7655	9.98928	10.2908	-0.666372	2.5253	0.301524	-2.89015	0.101445	0.00309398	0.510875	0.000968347	0.993769	2.50948	0.291685	3.01397	0.0074507
378487	Arhgef15	Rho guanine nucleotide exchange factor (GEF) 15	ARHGEF15	9.19219	9.28524	11.2651	9.60313	8.6988	8.71315	9.17029	10.9254	9.98974	11.6967	12.1875	10.814	9.91418	9.00503	10.0285	11.5661	0.114289	2.56105	1.53761	-0.90915	0.929293	0.000287704	0.00678688	0.0971314	0.0318472	3.54105	2.16833	1.01264
775978	Cd74	CD74 antigen (invariant polypeptide of major histocompatibility complex, class II antigen-associated)	CD74	10.981	13.349	10.9332	10.7448	11.9326	9.65822	10.6801	10.5253	12.1027	11.9337	13.6121	14.5085	11.7544	10.7786	11.1027	13.3514	-0.651684	2.57288	2.2487	-0.975856	0.135458	0.0010375	0.00144739	0.0819999	0.868195	2.98401	2.83941	1.08619
830658	Apoa1	apolipoprotein A-I	APOA1	16.0313	15.9942	15.9211	13.2697	16.4098	14.8223	12.5754	16.6292	17.1736	17.7159	16.5762	17.9575	15.9822	14.834	15.4594	17.4166	-0.522844	2.5826	1.95718	-1.14826	0.324063	2.48549e-05	0.00360704	0.0793709	0.48937	4.60459	2.44285	1.10034
550392	Mapk3	mitogen activated protein kinase 3	MAPK3	11.1757	10.0357	12.1746	7.75469	9.26067	9.49616	9.84724	9.73083	10.4055	12.2075	12.3789	10.2106	11.1287	8.83717	9.99453	11.599	-1.13413	2.76182	1.60446	-2.29149	0.0262338	0.000577998	0.00371703	0.00299879	1.58114	3.23807	2.4298	2.52305	0.0075522
473612	Dbr1	debranching enzyme homolog 1 (S. cerevisiae)	DBR1	10.203	11.5736	10.3306	7.42408	8.10389	9.99041	8.38928	9.98701	9.85917	11.4973	11.4521	11.1239	10.7024	8.50613	9.41182	11.3577	-1.29055	2.85162	1.94592	-2.19625	0.0350832	0.000309439	0.00155075	0.00782422	1.4549	3.50942	2.80946	2.10656	0.0037935
713041	Dbp	D site albumin promoter binding protein	DBP	11.797	11.9591	14.7603	11.4357	12.2201	13.0352	15.4779	15.5273	15.4474	15.9467	15.3358	14.3199	12.8388	12.2303	15.4842	15.2008	2.64538	2.97049	-0.283385	-0.608501	2.15e-06	2.00457e-05	0.592201	0.105084	5.66756	4.69798	0.227531	0.978463
495977	Csrp3	cysteine and glycine-rich protein 3	CSRP3	9.64975	8.72835	9.53528	7.58167	9.29981	7.30224	9.69397	9.30352	9.11238	11.885	9.91787	11.6531	9.30446	8.06124	9.36996	11.152	0.0654972	3.09075	1.78203	-1.24322	0.954683	0.000621317	0.00344315	0.114037	0.0201406	3.20669	2.46304	0.942954

## Sheet: jhf_kzhf
ProbeID	Gene_Symbol	Gene_Name	Human_symbol	KZ_LF1	KZ_LF2	KZ_LF3	J_LF1	J_LF2	J_LF3	KZ_HF1	KZ_HF2	KZ_HF3	J_HF1	J_HF2	J_HF3	AvgSignal_KZLF	AvgSignal_JLF	AvgSignal_KZHF	AvgSignal_JHF	LogRatio_KZHFvsKZLF	LogRatio_JHFvsJLF	LogRatio_JHFvsKZHF	LogRatio_JLFvsKZLF	BayesP_KZHFvsKZLF	BayesP_JHFvsJLF	BayesP_JHFvsKZHF	BayesP_JLFvsKZLF	NegLogBayesP_KZHFvsKZLF	NegLogBayesP_JHFvsJLF	NegLogBayesP_JHFvsKZHF	NegLogBayesP_JLFvsKZLF	AnovaP	AnovaFDR
906434	Ntrk2	neurotrophic tyrosine kinase, receptor, type 2	NTRK2	10.5438	11.6127	11.9891	11.0988	9.73716	9.42845	11.2047	11.1464	11.4402	7.6895	9.76203	8.23171	11.3819	10.0881	11.2637	8.56108	-0.118138	-1.52707	-2.70267	-1.29374	0.537513	0.0397487	0.000165492	0.0159077	0.269611	1.40068	3.78122	1.79839
579377	Prss8	protease, serine, 8 (prostasin)	PRSS8	10.6282	9.11929	12.479	10.7646	12.1961	10.5792	12.1127	11.6845	12.1478	9.59324	8.77148	9.60591	10.7422	11.1799	11.9817	9.32354	1.23951	-1.8564	-2.65812	0.437786	0.160078	0.003118	2.47861e-05	0.969535	0.795669	2.50612	4.60579	0.0134364
912383	Ela2a	elastase 2A	#N/A	8.4237	9.74023	6.93753	9.41977	8.15741	8.59834	9.97306	10.5425	10.5761	7.56616	8.42122	7.47258	8.36715	8.72518	10.3639	7.81998	1.99672	-0.905194	-2.54389	0.358023	0.0165353	0.160775	0.00217017	0.952499	1.78159	0.793782	2.66351	0.0211353
515336	Ntrk2	neurotrophic tyrosine kinase, receptor, type 2	NTRK2	11.7623	12.029	12.2981	11.91	10.8577	10.3941	11.8482	11.8765	12.2186	8.5976	10.4616	9.91435	12.0298	11.054	11.9811	9.65784	-0.0486914	-1.39612	-2.32326	-0.975827	0.854784	0.0222468	0.000102434	0.0268066	0.0681437	1.65273	3.98956	1.57176
331509	Klhl25	kelch-like 25 (Drosophila)	KLHL25	11.9062	12.0048	12.948	8.82259	9.55472	9.19031	11.7236	12.3029	12.639	9.34785	9.9452	10.5116	12.2864	9.18921	12.2218	9.93487	-0.0645268	0.745664	-2.28697	-3.09716	0.761782	0.177792	2.78802e-05	3.33042e-05	0.11817	0.750088	4.5547	4.4775
918096	Prc1	protein regulator of cytokinesis 1	PRC1	8.6705	9.74919	7.88723	8.93691	10.0541	9.1798	7.85113	11.3063	10.9319	7.88444	8.24649	7.94629	8.76897	9.39026	10.0298	8.02574	1.26081	-1.36452	-2.00405	0.621289	0.030219	0.0469402	0.00675039	0.427305	1.51972	1.32845	2.17067	0.369262
793155	Hunk|LOC630567	hormonally upregulated Neu-associated kinase	#N/A	8.27394	9.28493	10.2068	8.193	9.49122	8.28722	9.86455	10.4031	10.7607	7.60117	8.58672	9.14957	9.25521	8.65715	10.3428	8.44582	1.08756	-0.211331	-1.89696	-0.598062	0.101576	0.740519	0.00965236	0.274743	0.993207	0.130464	2.01537	0.561073
751756	Bhlhb8	basic helix-loop-helix domain containing, class B, 8	#N/A	9.62472	9.29417	8.17799	8.42419	10.8306	8.50073	10.6575	9.98077	10.2859	8.91189	7.90153	8.55031	9.03229	9.25185	10.308	8.45457	1.27575	-0.797279	-1.85347	0.21956	0.0452746	0.139507	0.00867429	0.417285	1.34415	0.855403	2.06177	0.379567
920440	Pim1	proviral integration site 1	PIM1	10.5122	9.45075	9.72127	10.2381	9.87703	8.68809	11.421	11.6741	10.8854	9.67226	10.7692	8.53296	9.89474	9.60106	11.3268	9.65814	1.4321	0.0570803	-1.6687	-0.293687	0.00305188	0.750316	0.00512521	0.650617	2.51543	0.124756	2.29029	0.186675
353281	Ssr1	signal sequence receptor, alpha	SSR1	12.6669	11.4395	12.0436	12.6352	11.618	11.8239	12.0514	11.9659	11.82	8.35903	11.4852	11.063	12.05	12.0257	11.9458	10.3024	-0.104242	-1.72326	-1.64335	-0.0243281	0.570091	0.00470571	0.00655212	0.905142	0.244056	2.32738	2.18362	0.0432831
334943	Rnf186	ring finger protein 186	RNF186	11.5322	10.1448	12.086	10.3211	10.4407	11.6394	12.2887	12.5078	13.1675	12.3646	10.8428	10.2408	11.2543	10.8004	12.6547	11.1494	1.40037	0.348992	-1.5053	-0.45392	0.00256166	0.341139	0.00405434	0.245417	2.59148	0.467069	2.39208	0.610095
918196	Xlr3b|Xlr3a	X-linked lymphocyte-regulated 3B|X-linked lymphocyte-regulated 3A	#N/A	10.9934	9.6968	9.6106	9.31405	10.042	11.018	12.0757	11.9431	9.10059	9.35624	9.5915	9.77179	10.1003	10.1247	11.0398	9.57318	0.939532	-0.551508	-1.4666	0.0244354	0.0319863	0.203675	0.00600973	0.931712	1.49504	0.691062	2.22115	0.0307181
911635	Aox3	aldehyde oxidase 3	0	15.1668	15.2674	15.3131	15.5414	15.0796	14.7837	16.9628	16.6782	16.2858	14.5892	15.408	15.6109	15.2491	15.1349	16.6422	15.2027	1.39313	0.0677757	-1.43954	-0.114189	4.01e-06	0.701254	8.01907e-06	0.711472	5.39686	0.154125	5.09588	0.147842
749506	Gna14	guanine nucleotide binding protein, alpha 14	GNA14	11.0835	11.9255	12.0809	11.5404	11.728	11.4128	11.207	11.953	12.3902	10.4778	10.3653	10.3891	11.6966	11.5604	11.8501	10.4107	0.153452	-1.14965	-1.43932	-0.136222	0.625701	0.00615956	0.00177489	0.572497	0.203633	2.21045	2.75083	0.242227
776880	Sucnr1	succinate receptor 1	SUCNR1	13.1752	12.4988	12.5592	12.8275	12.4223	13.0567	13.4205	13.2167	12.1713	11.1984	12.1383	11.3035	12.7444	12.7688	12.9362	11.5467	0.191739	-1.22209	-1.38944	0.0243873	0.415961	0.00111699	0.000737714	0.961473	0.380947	2.95195	3.13211	0.0170628
592440	Fmo4	flavin containing monooxygenase 4	FMO4	8.84297	9.99907	9.1104	9.35506	11.3642	10.2216	10.4203	10.9048	11.0698	9.6405	9.39514	9.21618	9.31748	10.3136	10.7983	9.41727	1.4808	-0.896347	-1.38101	0.996138	0.00770694	0.0814266	0.0098662	0.0716784	2.11312	1.08923	2.00585	1.14461
421504	LOC638935|Padi2	peptidyl arginine deiminase, type II	#N/A	10.2821	11.0226	9.57257	10.8401	9.44905	10.6937	11.4421	10.9972	11.3823	9.50078	9.80653	10.4366	10.2924	10.3276	11.2739	9.91464	0.98147	-0.412979	-1.35924	0.0352113	0.0458409	0.350837	0.00733849	0.940751	1.33875	0.454894	2.13439	0.0265255
911702	Armet	arginine-rich, mutated in early stage tumors	#N/A	13.8442	14.2578	14.4033	14.3761	13.7579	13.6472	13.8343	14.1237	14.5023	13.2687	12.8275	12.2903	14.1685	13.927	14.1534	12.7955	-0.0150614	-1.13155	-1.35792	-0.241431	0.973943	0.000725269	0.000184006	0.352393	0.0114663	3.1395	3.73517	0.452973
479200	Egfr	epidermal growth factor receptor	EGFR	11.0732	13.1362	11.2298	12.917	12.3225	11.8038	12.4718	12.6321	13.9305	11.3087	11.4259	12.2821	11.8131	12.3477	13.0115	11.6723	1.1984	-0.675494	-1.3392	0.534694	0.029782	0.0614742	0.00365895	0.505059	1.52605	1.21131	2.43664	0.296658
770021	Hsd3b4	hydroxysteroid dehydrogenase-4, delta<5>-3-beta	#N/A	16.4073	17.117	16.8923	16.7223	16.5275	16.4901	17.414	17.2472	17.4237	15.4583	16.299	16.3427	16.8055	16.58	17.3616	16.0333	0.556091	-0.546618	-1.32829	-0.225579	0.00972156	0.0180256	3.29165e-06	0.201896	2.01226	1.74411	5.48259	0.694871
650789	Dido1	death inducer-obliterator 1	DIDO1	11.7386	9.17724	10.7332	11.6613	10.1713	9.34277	12.3036	11.7857	11.6168	9.77419	11.1389	11.0325	10.5497	10.3918	11.902	10.6485	1.35236	0.256736	-1.25351	-0.157893	0.0146415	0.918839	0.00537487	0.743446	1.83441	0.0367607	2.26963	0.128751
770220	Rgs5	regulator of G-protein signaling 5	RGS5	13.7739	12.177	12.4477	13.2741	11.7634	12.7961	13.5861	13.3072	12.1529	10.4366	12.4376	12.4143	12.7995	12.6112	13.0154	11.7628	0.215887	-0.848366	-1.25258	-0.188323	0.669547	0.0732959	0.0059344	0.5429	0.174219	1.13492	2.22662	0.26528
640447	Dhcr24	24-dehydrocholesterol reductase	DHCR24	15.3131	15.9952	16.2329	14.8211	13.675	14.6163	15.8907	15.8851	15.9325	14.7214	14.4785	14.8127	15.8471	14.3708	15.9028	14.6709	0.0556878	0.300013	-1.23191	-1.47623	0.978296	0.326619	3.24008e-06	0.000118497	0.00952975	0.485958	5.48944	3.92629
559603	Mvd	mevalonate (diphospho) decarboxylase	MVD	13.1728	13.8744	12.7238	13.054	13.5609	13.7384	13.7393	13.8442	14.2954	13.0903	12.6407	12.7939	13.257	13.4511	13.9597	12.8416	0.702651	-0.609464	-1.11801	0.194102	0.0270359	0.0204799	0.000362254	0.60767	1.56806	1.68867	3.44099	0.216332
726688	Egfr	epidermal growth factor receptor	EGFR	14.6147	15.322	14.3626	15.6375	14.0588	14.3133	15.7568	15.7331	15.2905	13.5736	14.9606	14.9201	14.7664	14.6698	15.5935	14.4848	0.827038	-0.185057	-1.10867	-0.096573	0.00200538	0.497604	0.000213943	0.949918	2.6978	0.303116	3.6697	0.0223138
453584	Acsl3	acyl-CoA synthetase long-chain family member 3	ACSL3	12.0864	12.4891	12.0063	12.9919	12.6329	12.5748	12.7772	12.7824	12.6864	11.0213	11.8227	12.1383	12.194	12.7332	12.7486	11.6608	0.554683	-1.07243	-1.08786	0.539258	0.0472213	0.00308093	0.00154886	0.0648491	1.32586	2.51132	2.80999	1.1881	0.0030388
751029	Tmem12	transmembrane protein 12	#N/A	11.0194	11.3238	12.02	10.845	11.646	10.515	11.6187	11.9371	11.7114	10.9527	10.4662	10.5984	11.4544	11.002	11.7557	10.6724	0.301317	-0.329575	-1.08329	-0.452396	0.445685	0.342321	0.0045433	0.264132	0.350972	0.465566	2.34263	0.578179
658495	Creld2	cysteine-rich with EGF-like domains 2	CRELD2	14.1836	14.6602	15.6209	14.7978	14.4414	13.9695	14.7325	14.8585	15.4555	14.0104	14.0309	13.8152	14.8216	14.4029	15.0155	13.9522	0.193897	-0.450709	-1.06332	-0.41871	0.731861	0.0418951	0.000452023	0.123554	0.135571	1.37784	3.34484	0.908142
557024	Atad1	ATPase family, AAA domain containing 1	ATAD1	12.5695	11.7977	11.6415	12.3274	11.9018	12.0162	12.4387	12.5984	11.7352	10.3845	11.7744	11.4454	12.0029	12.0818	12.2574	11.2015	0.254554	-0.88033	-1.05599	0.0788987	0.423386	0.0303932	0.00888068	0.91749	0.373263	1.51722	2.05155	0.0373986
688520	Ddah1	dimethylarginine dimethylaminohydrolase 1	DDAH1	13.7683	13.5255	13.711	12.4643	13.4526	13.5469	13.8844	13.7181	13.9858	13.7859	12.4669	12.1875	13.6683	13.1546	13.8627	12.8134	0.194477	-0.341192	-1.04933	-0.513658	0.399862	0.503661	0.00727772	0.106455	0.398089	0.297862	2.138	0.972832
454933	Scfd1	sec1 family domain containing 1	SCFD1	15.4052	14.5707	14.7702	15.7948	14.1647	14.9964	15.3591	15.6219	14.6756	13.2233	15.1272	14.3052	14.9154	14.9853	15.2188	14.2185	0.303477	-0.766756	-1.00029	0.0699387	0.243041	0.0557691	0.00995586	0.570753	0.61432	1.25361	2.00192	0.243552
522680	LOC619604|Hsd3b5	hydroxysteroid dehydrogenase-5, delta<5>-3-beta	#N/A	18.3856	19.0302	18.7317	18.5003	18.4183	18.1679	18.9779	18.9242	19.0904	17.5252	18.2595	18.2531	18.7158	18.3622	18.9975	18.0126	0.281664	-0.349587	-0.984904	-0.353653	0.193177	0.0854536	9.25022e-05	0.0699105	0.714044	1.06827	4.03385	1.15546
596450	Elovl3	elongation of very long chain fatty acids (FEN1/Elo2, SUR4/Elo3, yeast)-like 3	ELOVL3	17.6734	18.8028	17.6921	18.4631	18.6933	17.2816	17.6921	17.5351	17.7809	16.2932	16.7963	16.9846	18.0561	18.146	17.6694	16.6914	-0.386729	-1.45465	-0.97801	0.0899067	0.0816692	6.05377e-05	5.8916e-05	0.709343	1.08794	4.21797	4.22977	0.149144
622874	Pdcd4	programmed cell death 4	PDCD4	12.2548	11.9215	12.1713	11.7559	11.4298	12.227	12.7866	12.8144	12.6187	11.6	12.2174	11.4817	12.1159	11.8042	12.7399	11.7664	0.624005	-0.0378566	-0.973532	-0.311671	0.0277043	0.908679	0.00326952	0.360062	1.55745	0.0415896	2.48552	0.443622
916992	Sdf2l1	stromal cell-derived factor 2-like 1	SDF2L1	14.6789	15.7066	15.7388	14.3967	14.0268	14.4768	14.4694	14.7047	15.3286	13.9563	13.9969	13.7769	15.3748	14.3001	14.8342	13.91	-0.540523	-0.390053	-0.9242	-1.07467	0.0500498	0.0693623	0.00133409	0.000861254	1.3006	1.15888	2.87481	3.06487
398481	Tubb2a	tubulin, beta 2a	TUBB2A	16.8118	17.7992	17.1718	17.9196	17.5043	16.9503	16.6354	16.2222	16.4991	15.4256	15.3918	15.7752	17.2609	17.4581	16.4522	15.5309	-0.808723	-1.9272	-0.921312	0.197165	0.00234351	1.01698e-06	0.00013877	0.420651	2.63013	5.99269	3.8577	0.376078
330942	Serpina9	serine (or cysteine) peptidase inhibitor, clade A (alpha-1 antiproteinase, antitrypsin), member 9	SERPINA9	12.8055	14.0335	12.8442	13.349	13.3087	12.8264	13.1169	12.8866	13.734	12.5551	12.0485	12.4525	13.2277	13.1614	13.2458	12.3521	0.0180937	-0.809306	-0.893768	-0.0663689	0.864877	0.00694793	0.0070503	0.600438	0.0630455	2.15814	2.15179	0.221532
496423	Gadd45a	growth arrest and DNA-damage-inducible 45 alpha	GADD45A	13.4941	12.1661	14.021	13.4308	12.6687	13.0797	13.3087	13.0487	13.1828	12.4659	12.3872	12.0514	13.2271	13.0597	13.1801	12.3015	-0.0470218	-0.758183	-0.878519	-0.167357	0.479874	0.0120993	0.00336031	0.347712	0.318873	1.91724	2.47362	0.45878
931432	Lrrc16	leucine rich repeat containing 16	#N/A	11.8901	12.2758	12.2252	13.4093	13.2715	12.2599	12.4261	12.6637	12.8575	11.5929	11.7898	11.9326	12.1304	12.9802	12.6491	11.7718	0.518722	-1.20844	-0.877335	0.849831	0.0692825	0.00111643	0.00590865	0.00797559	1.15938	2.95217	2.22851	2.09824	0.0031036
755329	Yipf5	Yip1 domain family, member 5	YIPF5	12.541	12.3964	12.3664	12.9707	12.5504	12.6339	12.8028	12.7392	12.4624	11.3259	12.1766	11.8743	12.4346	12.7183	12.6681	11.7923	0.233548	-0.926073	-0.875868	0.283753	0.38098	0.00767722	0.00942989	0.295544	0.419097	2.1148	2.02549	0.529378	0.0051155
889528	Keg1	kidney expressed gene 1	0	14.5743	15.1195	14.1034	14.9465	14.9619	14.9666	14.6946	14.5178	14.9411	13.9357	13.682	13.9294	14.5991	14.9583	14.7178	13.8491	0.118779	-1.10926	-0.868767	0.359272	0.764029	2.59413e-05	0.000627969	0.17868	0.11689	4.58601	3.20206	0.747924	0.0057703
546955	Hspa5	heat shock 70kD protein 5 (glucose-regulated protein)	HSPA5	17.3129	17.3503	17.5079	17.4565	17.1884	16.8852	17.7253	17.5578	17.8516	16.6466	17.0475	16.8923	17.3903	17.1767	17.7116	16.8621	0.321235	-0.314569	-0.849438	-0.213635	0.0761747	0.0883306	0.000131905	0.283686	1.11819	1.05389	3.87974	0.547161
538535	Tdo2	tryptophan 2,3-dioxygenase	TDO2	17.915	17.4237	17.6456	18.2595	17.3875	17.9666	18.5819	18.2644	17.806	16.8792	17.9036	17.3335	17.6615	17.8712	18.2174	17.3721	0.555967	-0.499121	-0.845368	0.20972	0.00834008	0.0390259	0.00131525	0.228367	2.07883	1.40865	2.88099	0.641366
313527	Tuba8	tubulin, alpha 8	TUBA8	13.4807	14.1696	14.2285	14.2534	13.9114	13.6229	14.3266	14.7167	14.4956	13.8808	13.598	13.5443	13.9596	13.9292	14.513	13.6744	0.553386	-0.254843	-0.838602	-0.0303724	0.0326362	0.266738	0.00114039	0.859625	1.4863	0.573916	2.94295	0.0656908
407591	Plekhc1	pleckstrin homology domain containing, family C (with FERM domain) member 1	#N/A	15.5387	14.8318	15.1427	14.8855	14.7795	14.9218	15.5893	15.6139	15.1231	14.0717	15.1427	14.6247	15.1711	14.8623	15.4421	14.613	0.27102	-0.249226	-0.829055	-0.308808	0.250506	0.42346	0.00229858	0.158778	0.601183	0.373187	2.63854	0.79921
905930	Orm1|Orm2|Orm3	orosomucoid 1|orosomucoid 2|orosomucoid 3	#N/A	19.1324	19.3419	19.4624	19.7513	19.3655	20.4765	19.0447	19.227	17.5625	17.0126	18.0203	18.3856	19.3123	19.8644	18.6114	17.8061	-0.70085	-2.05829	-0.805259	0.552181	0.0245327	2.99448e-06	0.00968214	0.0131339	1.61025	5.52368	2.01403	1.88161
890231	Dlc1	deleted in liver cancer 1	DLC1	13.9278	13.6076	13.9631	13.4629	13.4629	13.4638	14.2146	13.8466	13.9611	13.3154	13.2246	13.0937	13.8328	13.4632	14.0074	13.2112	0.174578	-0.252002	-0.796196	-0.369616	0.464125	0.302259	0.00356728	0.128257	0.333365	0.519621	2.44766	0.89192
462548	Dnajb9	DnaJ (Hsp40) homolog, subfamily B, member 9	DNAJB9	15.1934	14.6778	14.2126	15.8759	15.1338	14.9857	15.3109	15.203	15.1721	13.9018	14.8211	14.5752	14.6946	15.3318	15.2287	14.4327	0.534065	-0.899065	-0.795924	0.637207	0.0505275	0.00362249	0.00369773	0.0280959	1.29647	2.44099	2.43206	1.55136
832721	Zfpm1	zinc finger protein, multitype 1	ZFPM1	14.6417	15.1324	15.026	14.9149	14.9302	14.9555	15.1766	15.157	15.0048	14.3776	14.5091	14.0838	14.9334	14.9335	15.1128	14.3235	0.179408	-0.610037	-0.789276	0.000168942	0.451091	0.00685463	0.00183116	0.944494	0.345736	2.16402	2.73727	0.024801	0.0045829
909756	Dnajb11	DnaJ (Hsp40) homolog, subfamily B, member 11	DNAJB11	16.6292	16.9721	16.8167	16.6649	16.3427	16.5332	16.7754	16.6364	16.8442	15.8993	15.9778	16.0394	16.806	16.5136	16.752	15.9722	-0.0539741	-0.541442	-0.779844	-0.292376	0.748597	0.00502033	0.000398005	0.112521	0.125752	2.29927	3.40011	0.948768
756871	Vdp	vesicle docking protein	#N/A	14.781	14.1197	14.4842	14.9679	14.5126	14.593	14.6935	14.8839	14.6955	13.4477	14.3582	14.1858	14.4616	14.6912	14.7576	13.9972	0.295994	-0.693984	-0.760409	0.229569	0.207113	0.00786704	0.00392938	0.318337	0.683792	2.10419	2.40568	0.497112
469133	Nfil3	nuclear factor, interleukin 3, regulated	NFIL3	15.286	14.8745	14.8754	15.0872	14.6417	14.6443	14.3539	14.4832	14.9742	14.3015	13.3402	13.9106	15.012	14.7911	14.6038	13.8508	-0.408185	-0.940305	-0.753016	-0.220896	0.110344	0.00110519	0.00920068	0.343716	0.957253	2.95656	2.03618	0.4638
360749	F11	coagulation factor XI	F11	15.8224	15.3918	15.5811	15.6186	15.2204	15.5213	16.3726	16.2858	16.0774	15.1084	15.8484	15.5708	15.5984	15.4534	16.2453	15.5092	0.646837	0.05577	-0.736081	-0.145014	0.00635513	0.722292	0.00285032	0.513485	2.19688	0.141287	2.54511	0.289472
897671	Morf4l2	mortality factor 4 like 2	MORF4L2	13.3227	13.6669	13.5453	14.3015	13.8539	13.9444	13.4462	13.7481	13.8573	12.7112	13.1403	13.0007	13.5116	14.0333	13.6839	12.9507	0.172248	-1.08255	-0.733135	0.521658	0.478814	0.000148826	0.00988215	0.0268001	0.319833	3.82732	2.00515	1.57186	0.0008997
875841	Hao1	hydroxyacid oxidase 1, liver	HAO1	15.481	15.1951	15.1708	15.7036	15.41	14.7868	16.1054	15.8973	15.8186	14.6183	15.7268	15.296	15.2823	15.3002	15.9404	15.2137	0.65815	-0.0864692	-0.726746	0.0178735	0.00329625	0.802061	0.00651192	0.799233	2.48198	0.0957928	2.18629	0.0973267
424621	Tsc22d1	TSC22 domain family, member 1	TSC22D1	17.8597	17.8718	18.2341	18.113	17.656	17.375	18.6428	18.6989	18.5051	17.571	18.6255	17.5351	17.9886	17.7147	18.6156	17.9106	0.626998	0.195904	-0.704997	-0.273903	0.000814395	0.316342	0.00592893	0.193179	3.08916	0.499844	2.22702	0.714039
684329	Ddc	dopa decarboxylase	DDC	14.1315	14.3355	13.9407	15.1095	14.799	14.5348	15.0983	14.913	15.0159	14.4297	14.1849	14.3015	14.1359	14.8144	15.009	14.3053	0.873172	-0.50908	-0.7037	0.678553	0.0004351	0.0251041	0.00313304	0.00414347	3.36141	1.60026	2.50403	2.38264	0.000238	0.173511
912773	Gstm6	glutathione S-transferase, mu 6	0	15.4433	15.4002	15.7368	15.4333	15.4474	15.4369	15.5123	15.5918	15.5893	15.0939	14.5857	14.9137	15.5267	15.4392	15.5645	14.8644	0.0377119	-0.574731	-0.700015	-0.0875721	0.882447	0.0107723	0.00132407	0.6607	0.0543116	1.96769	2.87809	0.179996
509694	Tuba4	tubulin, alpha 4	#N/A	18.1028	18.5857	18.1976	18.354	18.0708	17.8182	18.2981	18.3894	18.4076	17.8338	17.7393	17.429	18.2954	18.081	18.365	17.6674	0.0696646	-0.41359	-0.697643	-0.214388	0.746736	0.0255533	0.00033771	0.25304	0.126833	1.59255	3.47146	0.596811
740005	Hbb-b2|Hbb|Hbb-b1	hemoglobin, beta adult minor chain|hemoglobin beta chain complex|hemoglobin, beta adult major chain	#N/A	17.3611	19.2573	17.935	17.3239	17.8657	18.4588	18.3963	18.2948	18.8597	17.9393	18.043	17.5149	18.1845	17.8828	18.5169	17.8324	0.332446	-0.0504082	-0.684549	-0.301695	0.668336	0.62852	0.00132498	0.210754	0.175005	0.201681	2.87779	0.676224
342510	Insig1|LOC625787	insulin induced gene 1	#N/A	17.3719	17.3611	16.5201	17.01	17.2082	17.2948	17.3335	16.9254	16.9628	16.4531	16.1782	16.5402	17.0844	17.171	17.0739	16.3905	-0.0105032	-0.78048	-0.683378	0.0865985	0.817093	0.000244317	0.00195063	0.841529	0.0877287	3.61205	2.70982	0.0749308
809227	Ches1	checkpoint supressor 1	#N/A	15.2318	14.791	14.8067	14.2099	13.9087	13.8436	14.7722	14.917	14.4879	13.4754	14.4181	14.2386	14.9432	13.9874	14.7257	14.044	-0.217476	0.0566173	-0.681669	-0.955762	0.323585	0.670399	0.00978889	0.000796464	0.490011	0.173666	2.00927	3.09883
379659	LOC633677|Eprs	glutamyl-prolyl-tRNA synthetase	#N/A	16.304	16.1807	16.2465	16.6466	15.5757	16.1384	16.9491	16.7776	16.5232	15.4452	16.5373	16.2288	16.2437	16.1202	16.75	16.0704	0.506261	-0.0497809	-0.679523	-0.123481	0.0124652	0.858128	0.00943907	0.788564	1.9043	0.0664478	2.02507	0.103163
887320	Inhbc	inhibin beta-C	INHBC	14.1609	14.6502	14.5997	14.4099	14.7478	14.2474	14.9386	14.9491	15.2402	14.4156	14.433	14.2562	14.4703	14.4683	15.0427	14.3683	0.572395	-0.100074	-0.674395	-0.00192608	0.0150817	0.600915	0.00452075	0.990001	1.82155	0.221187	2.34479	0.00436443
660345	Lect2	leukocyte cell-derived chemotaxin 2	LECT2	16.8852	17.2617	16.8442	17.785	16.7933	17.128	18.0169	17.823	18.1253	17.0849	17.6961	17.1984	16.997	17.2354	17.9884	17.3265	0.991389	0.0910179	-0.66194	0.238431	2.57e-05	0.801934	0.00181714	0.218795	4.59007	0.0958614	2.74061	0.659962
768269	Aox1	aldehyde oxidase 1	AOX1	15.6388	15.3318	15.7197	15.9638	15.4531	15.3491	15.9018	16.304	16.0227	15.2605	15.6095	15.3776	15.5634	15.5887	16.0762	15.4159	0.512705	-0.172827	-0.660297	0.0252351	0.0241122	0.371484	0.0037159	0.853224	1.61776	0.43006	2.42994	0.0689369
365566	LOC622200|Gmps|LOC639869|LOC630615	guanine monphosphate synthetase	#N/A	15.4682	15.4759	15.4636	15.9211	15.1893	15.7623	15.9346	15.883	15.6219	14.5435	15.5038	15.4152	15.4692	15.6242	15.8132	15.1542	0.343953	-0.470076	-0.659027	0.155002	0.0767654	0.0747892	0.00987026	0.37839	1.11483	1.12616	2.00567	0.42206
719563	Hbb|Cnot7	hemoglobin beta chain complex|CCR4-NOT transcription complex, subunit 7	#N/A	18.5563	19.9337	19.3109	18.4674	19.1236	19.2152	19.541	19.4828	19.7295	18.9907	18.886	18.9022	19.267	18.9354	19.5844	18.9263	0.31745	-0.00909247	-0.658091	-0.331548	0.33958	0.816995	0.000595422	0.141912	0.469058	0.0877805	3.22518	0.84798
929444	Fahd1	fumarylacetoacetate hydrolase domain containing 1	FAHD1	14.081	13.7393	13.8599	14.3491	14.3316	14.3799	14.7214	14.6521	14.6092	13.925	14.1669	13.9233	13.8934	14.3535	14.6609	14.0051	0.767481	-0.348466	-0.655823	0.460125	0.00178977	0.0856987	0.00372498	0.0389508	2.7472	1.06703	2.42888	1.40948	3.18e-05	0.116417
816563	Ang2	angiogenin, ribonuclease A family, member 2	#N/A	15.5873	16.258	15.724	15.4474	14.8298	14.9021	16.562	16.4008	16.5698	15.7815	15.9952	15.8128	15.8564	15.0598	16.5109	15.8632	0.654435	0.8034	-0.647703	-0.796668	0.00466574	0.00231107	0.00220407	0.00460822	2.33108	2.63619	2.65677	2.33647
338888	Hes6	hairy and enhancer of split 6 (Drosophila)	HES6	15.84	16.2029	14.0353	16.345	16.4116	16.1782	15.8278	16.5576	16.9357	15.8484	15.9246	15.6219	15.3594	16.3116	16.4404	15.7983	1.08095	-0.513273	-0.642036	0.952192	0.00686776	0.0112257	0.00923792	0.0106377	2.16318	1.94979	2.03443	1.97315
906998	Cyp2c44	cytochrome P450, family 2, subfamily c, polypeptide 44	0	14.8754	14.6612	15.0586	14.498	14.4147	14.9109	15.4216	15.5087	15.3629	15.0469	14.5519	14.7774	14.865	14.6078	15.4311	14.7921	0.566035	0.184208	-0.63902	-0.257193	0.0119912	0.400671	0.00445509	0.277369	1.92114	0.397212	2.35114	0.556941
896515	Tubb3	tubulin, beta 3	TUBB3	14.662	15.7422	14.9826	15.7487	15.4867	15.1839	14.8044	14.4115	14.7712	14.0838	13.842	14.2099	15.1289	15.4731	14.6623	14.0452	-0.466598	-1.42784	-0.617089	0.344152	0.0665764	8.93302e-06	0.00863217	0.25696	1.17668	5.049	2.06388	0.590135
740003	Tmed9	transmembrane emp24 protein transport domain containing 9	TMED9	15.8545	16.2401	16.2827	16.258	15.8623	16.005	16.349	16.0247	16.3126	15.7854	15.4602	15.6231	16.1257	16.0418	16.2288	15.6229	0.103029	-0.418859	-0.605852	-0.0839631	0.636726	0.0506502	0.00855001	0.671589	0.196047	1.29542	2.06803	0.172897
370353	Ang1	angiogenin, ribonuclease A family, member 1	#N/A	16.6956	17.0761	16.6364	16.4686	15.8722	16.0666	17.5328	17.4965	17.8718	16.9491	17.3907	16.7963	16.8027	16.1358	17.6337	17.0453	0.830983	0.909529	-0.588352	-0.666897	0.000440837	0.000339524	0.00762998	0.0039451	3.35572	3.46913	2.11748	2.40394
927733	Ugt2b38|Ugt2b37|Ugt2b5	UDP glucuronosyltransferase 2 family, polypeptide B38|UDP glucuronosyltransferase 2 family, polypeptide B37|UDP glucuronosyltransferase 2 family, polypeptide B5	#N/A	17.32	16.8419	16.8459	16.7144	16.7963	17.1736	17.4062	17.2308	17.2472	16.3325	17.0441	16.7514	17.0026	16.8948	17.2947	16.7093	0.292144	-0.185435	-0.585409	-0.107829	0.155473	0.36194	0.00565106	0.571622	0.808344	0.441363	2.24787	0.242891
716213	Decr2	2-4-dienoyl-Coenzyme A reductase 2, peroxisomal	DECR2	15.6109	15.5375	16.1693	15.6802	16.1004	15.7926	16.1522	16.3126	16.4039	16.6812	16.9528	17.0267	15.7726	15.8578	16.2896	16.8869	0.51698	1.02917	0.597366	0.0851785	0.0306579	3.12361e-05	0.00350189	0.763397	1.51346	4.50534	2.4557	0.11725
741537	H2-K1	histocompatibility 2, K1, K region	#N/A	19.0001	19.8048	18.9641	19.4476	19.1324	19.2573	18.8098	18.5165	18.6635	18.8919	19.5604	19.3756	19.2563	19.2791	18.6633	19.2759	-0.593037	-0.00316645	0.612666	0.0227959	0.00977413	0.925406	0.0022669	0.90362	2.00992	0.0336678	2.64457	0.0440142
333605	Bnip3	BCL2/adenovirus E1B 19kDa-interacting protein 1, NIP3	BNIP3	16.1317	15.7914	16.3937	15.1951	16.1093	15.9389	15.8435	15.6273	15.6008	16.2534	16.284	16.4783	16.1056	15.7478	15.6905	16.3386	-0.415052	0.590815	0.648037	-0.357831	0.0478364	0.0188593	0.00276255	0.168664	1.32024	1.72447	2.55869	0.772978
803369	Crat	carnitine acetyltransferase	CRAT	15.2905	15.0484	15.3369	15.0586	15.6437	15.7183	14.6058	14.6455	14.8642	15.0696	15.3963	15.6144	15.2253	15.4735	14.7051	15.3601	-0.520128	-0.113441	0.654948	0.248262	0.024222	0.5711	0.00612825	0.226902	1.61579	0.243288	2.21266	0.644162
307602	S100a10	S100 calcium binding protein A10 (calpactin)	S100A10	15.8175	15.7455	15.8015	15.909	15.8435	16.0031	14.8203	15.2266	14.7722	15.7197	15.6231	15.4728	15.7882	15.9185	14.9397	15.6052	-0.848492	-0.313339	0.665493	0.13034	0.00188465	0.124596	0.00870574	0.514051	2.72477	0.904494	2.06019	0.288993
916709	Hexa	hexosaminidase A	HEXA	15.0991	15.3842	15.2502	15.3153	15.4488	15.8484	15.1147	14.8389	15.203	15.9913	15.3842	15.7926	15.2445	15.5375	15.0522	15.7227	-0.192287	0.185175	0.670505	0.293042	0.38127	0.404984	0.00916296	0.15243	0.418768	0.392562	2.03796	0.816929
741552	Bst2	bone marrow stromal cell antigen 2	BST2	16.1218	16.7018	16.304	16.8617	16.3409	15.6467	15.5053	15.3024	15.8314	16.251	16.2969	16.1054	16.3759	16.2831	15.5464	16.2178	-0.829481	-0.0653568	0.671378	-0.0927467	0.00102653	0.535925	0.0047607	0.896554	2.98863	0.270896	2.32233	0.0474236
886566	Hod	homeobox only domain	#N/A	14.449	14.4938	14.0368	14.467	14.4064	14.0505	13.9177	13.9429	14.4803	14.6257	14.9513	14.7817	14.3265	14.308	14.1136	14.7862	-0.212918	0.478219	0.672592	-0.0185451	0.398227	0.0339699	0.00984067	0.919439	0.399869	1.46891	2.00698	0.0364772
622877	As3mt	arsenic (+3 oxidation state) methyltransferase	AS3MT	13.6414	13.682	13.6626	13.6943	13.792	13.8254	13.2106	13.4072	13.5513	14.3672	13.9786	13.8606	13.662	13.7706	13.3897	14.0688	-0.27232	0.298229	0.679134	0.108584	0.255365	0.184452	0.00909522	0.627181	0.592838	0.734115	2.04119	0.202607
417004	Sdc3	syndecan 3	SDC3	14.5064	15.2986	14.3322	14.6848	14.7003	13.0697	13.9638	13.8599	14.3939	14.8364	14.7616	14.6848	14.7124	14.1516	14.0726	14.7609	-0.639854	0.609319	0.688356	-0.560817	0.0260206	0.0986076	0.00746581	0.147113	1.58468	1.00609	2.12692	0.832349
592112	Grn	granulin	GRN	14.3733	14.8537	14.8203	14.8574	14.9149	14.6455	14.1897	14.4644	14.5288	15.2422	14.9826	15.0558	14.6824	14.8059	14.3943	15.0935	-0.288127	0.287576	0.699199	0.123496	0.19473	0.159446	0.00379616	0.589092	0.710567	0.797386	2.42066	0.229817
839040	Hmox1	heme oxygenase (decycling) 1	HMOX1	13.5141	14.2268	13.4444	13.6913	14.3243	13.4603	13.4974	13.3534	13.7288	14.1897	14.2789	14.2983	13.7284	13.8253	13.5266	14.2556	-0.201884	0.430355	0.729088	0.0968492	0.382023	0.133459	0.00790171	0.717052	0.417911	0.874652	2.10228	0.144449
467024	Aqp8	aquaporin 8	AQP8	18.189	18.2317	18.0551	17.5149	18.2793	18.7698	16.6709	16.8617	16.6404	17.5501	17.0647	17.7521	18.1586	18.188	16.7243	17.4556	-1.43429	-0.732359	0.731297	0.029362	4.06e-07	0.00485775	0.00130943	0.598972	6.39147	2.31357	2.88292	0.222593
619584	Sult1a1	sulfotransferase family 1A, phenol-preferring, member 1	0	17.0441	16.6956	16.4531	16.2595	15.9717	16.3315	16.2112	17.0872	17.0569	17.9815	17.3369	17.2923	16.7309	16.1876	16.7851	17.5369	0.0541517	1.34932	0.751818	-0.543349	0.693607	2.59912e-05	0.00556714	0.0114837	0.158886	4.58517	2.25437	1.93992
459528	Errfi1	ERBB receptor feedback inhibitor 1	ERRFI1	16.3325	17.2308	16.3442	17.2135	17.0849	17.1382	16.2779	16.3152	16.1767	17.1357	17.131	16.762	16.6358	17.1455	16.2566	17.0096	-0.379245	-0.135967	0.752992	0.509714	0.0810644	0.450857	0.000587876	0.0377395	1.09117	0.345962	3.23071	1.4232
932131	Fbxo31	F-box only protein 31	FBXO31	13.9663	13.9591	14.4832	12.9999	13.4577	13.1939	14.3818	13.876	14.187	15.296	14.6139	14.8117	14.1362	13.2172	14.1483	14.9072	0.0120672	1.69001	0.758938	-0.919009	0.981791	1.0194e-05	0.00528447	0.00106829	0.00798079	4.99165	2.277	2.97131	0.0009906
664329	Sult5a1	sulfotransferase family 5A, member 1	0	15.0538	16.0264	15.346	15.2568	16.258	15.0939	15.5188	15.5906	15.9167	16.6517	16.3579	16.3106	15.4754	15.5362	15.6753	16.4401	0.199959	0.903803	0.7647	0.0608571	0.523695	0.0018565	0.000657468	0.738562	0.280922	2.7313	3.18213	0.131613
551683	LOC635060|Mpeg1	macrophage expressed gene 1	#N/A	15.6337	16.7576	15.4299	16.1877	15.4256	15.4388	15.0484	15.096	15.2237	14.8127	16.42	16.4567	15.9404	15.684	15.1227	15.8964	-0.817743	0.212408	0.773737	-0.256415	0.0105473	0.262718	0.00790702	0.283787	1.97686	0.58051	2.10199	0.547008
905976	Rbpms	RNA binding protein gene with multiple splicing	RBPMS	14.0305	14.0368	14.2963	13.5714	14.175	14.0701	13.7031	13.7613	14.2517	14.8558	14.5328	14.6602	14.1212	13.9388	13.9053	14.6829	-0.215882	0.744114	0.777607	-0.18239	0.376589	0.00323544	0.00254978	0.454857	0.424132	2.49007	2.5935	0.342125	0.0098701
778892	Orm1	orosomucoid 1	#N/A	18.7253	19.0706	18.2981	18.7853	18.6518	18.6606	17.5655	17.7159	18.043	18.2671	18.8098	18.5819	18.698	18.6992	17.7748	18.5529	-0.923184	-0.146277	0.778121	0.00121488	0.000489446	0.428165	0.00025301	0.871425	3.3103	0.368389	3.59686	0.0597702
914228	Vim	vimentin	VIM	14.5192	14.1713	15.029	14.5779	14.3133	14.8032	13.4541	14.2541	14.1826	14.4168	14.8011	15.0182	14.5732	14.5648	13.9636	14.7454	-0.609587	0.180585	0.781775	-0.00839701	0.0276383	0.401502	0.0060804	0.868141	1.55849	0.396312	2.21607	0.0614095
485519	Ehhadh	enoyl-Coenzyme A, hydratase/3-hydroxyacyl Coenzyme A dehydrogenase	EHHADH	14.2789	14.1591	14.2809	14.5414	14.9763	14.9803	14.9803	14.6214	14.6578	15.3077	15.8062	15.5188	14.2397	14.8327	14.7532	15.5442	0.513523	0.711512	0.791012	0.593023	0.0187744	0.00502867	0.00211202	0.0100171	1.72643	2.29855	2.6753	1.99926
657690	Cyp3a44	cytochrome P450, family 3, subfamily a, polypeptide 44	CYP3A5	18.4183	17.5217	17.642	19.1069	18.1976	18.7853	17.9632	18.0393	18.0569	18.4916	19.275	18.6933	17.8607	18.6966	18.0198	18.82	0.159109	0.123377	0.800203	0.835935	0.61453	0.60203	0.000653516	0.00288792	0.211457	0.220382	3.18474	2.53941
675339	C1qg	complement component 1, q subcomponent, gamma polypeptide	#N/A	13.8254	15.346	14.0138	14.3393	14.5085	13.9575	13.8477	13.8025	14.1591	14.4266	14.9652	14.8513	14.3951	14.2684	13.9364	14.7477	-0.458649	0.479307	0.811307	-0.12665	0.0860477	0.0452058	0.00268949	0.386126	1.06526	1.34481	2.57033	0.413271
911704	Gsta1|Gsta2	glutathione S-transferase, alpha 1 (Ya)|glutathione S-transferase, alpha 2 (Yc2)	#N/A	14.0189	13.77	13.9836	14.0505	14.1086	14.3106	14.1527	14.0115	14.2062	15.6066	14.2258	14.978	13.9242	14.1566	14.1235	14.9368	0.199345	0.780221	0.813307	0.232431	0.388115	0.00725243	0.00650524	0.279989	0.41104	2.13952	2.18674	0.55286
911705	LOC625927|Gsta2	glutathione S-transferase, alpha 2 (Yc2)	#N/A	13.9138	13.5845	13.7424	13.8584	13.9526	14.1721	14.1664	13.8969	14.0189	15.5345	14.1315	14.8628	13.7469	13.9944	14.0274	14.8429	0.28046	0.848587	0.815555	0.247428	0.227933	0.00581564	0.00748462	0.259234	0.642193	2.2354	2.12583	0.586309
578285	Slc40a1	solute carrier family 40 (iron-regulated transporter), member 1	SLC40A1	12.3532	12.618	12.7739	13.0682	13.0949	12.7495	12.3228	12.5419	12.7392	13.4858	13.3507	13.2848	12.5817	12.9709	12.5346	13.3738	-0.0471045	0.402888	0.839118	0.389125	0.862279	0.14861	0.00890868	0.144669	0.0643523	0.827951	2.05019	0.839625
850619	Axl	AXL receptor tyrosine kinase	AXL	13.5744	14.351	13.6924	13.7031	14.0044	13.5928	13.1763	12.967	13.4362	13.8864	14.0155	14.2035	13.8726	13.7668	13.1932	14.0351	-0.679377	0.268378	0.841952	-0.105802	0.0223778	0.252813	0.00246883	0.601444	1.65018	0.597201	2.60751	0.220805
450590	Cebpb	CCAAT/enhancer binding protein (C/EBP), beta	CEBPB	17.3475	17.9666	17.2736	17.2569	17.7118	17.5625	17.3071	17.3275	17.2973	18.5051	17.9263	18.0321	17.5292	17.5104	17.3106	18.1545	-0.218584	0.644106	0.843869	-0.0188205	0.210505	0.00226913	0.000205687	0.832332	0.676738	2.64414	3.68679	0.0797037
610478	Gstt3	glutathione S-transferase, theta 3	0	15.1587	15.2379	14.7636	14.5578	14.8318	15.4433	14.588	14.4252	14.802	16.1552	15.2402	14.9545	15.0534	14.9443	14.6051	15.45	-0.448366	0.505676	0.844909	-0.109132	0.0569081	0.0751392	0.00662903	0.754332	1.24483	1.12413	2.17855	0.122437
890219	Rbed1	RNA binding motif and ELMO domain 1	#N/A	12.7634	12.6539	13.1052	12.7183	13.0978	13.091	12.6565	12.4653	12.2252	13.2662	13.2895	13.3432	12.8408	12.969	12.449	13.2996	-0.391843	0.330592	0.850618	0.128184	0.167761	0.223356	0.00649089	0.631281	0.775309	0.651002	2.1877	0.199777
800022	Tyrobp	TYRO protein tyrosine kinase binding protein	TYROBP	13.6451	14.7387	13.682	14.2932	14.1128	13.6369	13.2884	13.4597	13.9278	14.203	14.4644	14.5857	14.022	14.0143	13.5586	14.4177	-0.463311	0.403386	0.859066	-0.00763142	0.0945938	0.107213	0.00365652	0.777601	1.02414	0.969751	2.43693	0.109243
815016	LOC638147|LOC433328|Plscr1	phospholipid scramblase 1	#N/A	13.4393	13.56	13.4105	13.22	13.3581	13.4321	12.537	12.5356	13.0679	13.7318	13.2026	13.793	13.4699	13.3367	12.7135	13.5758	-0.756419	0.239048	0.862293	-0.133174	0.0142256	0.326459	0.00852861	0.590618	1.84693	0.486171	2.06912	0.228693	0.0060672
818277	LOC381948|Nalp12	NACHT, LRR and PYD containing protein 12	#N/A	13.7718	13.5825	14.2178	12.869	13.8155	13.419	14.8067	14.7549	14.9594	15.6937	15.6485	15.8454	13.8574	13.3679	14.8403	15.7292	0.982962	2.36135	0.888871	-0.489513	0.000286663	2.6045e-07	0.000709347	0.103624	3.54263	6.58428	3.14914	0.984542	0.0038885
472781	Dio1	deiodinase, iodothyronine, type I	DIO1	13.4768	14.4879	13.5832	15.1397	14.9983	13.9259	14.434	14.2673	15.0822	15.3065	16.0076	15.1545	13.8493	14.688	14.5945	15.4895	0.745209	0.801541	0.895046	0.838714	0.0187551	0.0115476	0.00375029	0.00846639	1.72688	1.93751	2.42593	2.0723
675630	Psmb9	proteosome (prosome, macropain) subunit, beta type 9 (large multifunctional peptidase 2)	PSMB9	13.925	15.9018	14.5339	15.2905	14.7239	14.7452	14.3617	14.3041	14.5567	15.0308	15.4583	15.4314	14.7869	14.9198	14.4075	15.3068	-0.379383	0.386977	0.899304	0.132944	0.126438	0.0998625	0.000721021	0.802464	0.898124	1.0006	3.14205	0.0955745
754703	Dirc2	disrupted in renal carcinoma 2 (human)	DIRC2	14.9813	14.9324	15.0072	14.7702	15.2543	14.0239	13.5508	14.6511	14.7534	15.2502	15.1525	15.2719	14.9736	14.6828	14.3184	15.2249	-0.655211	0.542053	0.906448	-0.290816	0.0371369	0.0693971	0.00337939	0.413509	1.43019	1.15866	2.47116	0.383515
516253	Cyp3a11|Cyp3a44|Cyp3a41	cytochrome P450, family 3, subfamily a, polypeptide 11|cytochrome P450, family 3, subfamily a, polypeptide 44|cytochrome P450, family 3, subfamily a, polypeptide 41	#N/A	14.5348	13.4372	13.7173	14.9697	15.1525	15.2845	14.4385	14.6281	14.4006	14.9688	15.7964	15.4892	13.8964	15.1356	14.4891	15.4181	0.59264	0.282547	0.929029	1.23912	0.0504791	0.173989	0.00110304	6.82743e-05	1.29689	0.759478	2.95741	4.16574
932625	Klf10	Kruppel-like factor 10	KLF10	14.257	14.7478	13.3421	14.6291	14.8203	14.2062	12.7681	12.9176	13.2366	14.4367	13.2239	14.1302	14.1156	14.5519	12.9741	13.9302	-1.14156	-0.621634	0.956161	0.436236	0.00160464	0.0300291	0.00297527	0.182325	2.79462	1.52246	2.52647	0.739154
743607	Socs3	suppressor of cytokine signaling 3	SOCS3	12.1239	12.8909	11.9737	12.2456	11.7332	11.9569	11.8886	12.2563	12.642	13.5782	13.3883	12.7165	12.3295	11.9786	12.2623	13.2277	-0.0672031	1.2491	0.965362	-0.350942	0.761234	0.00130432	0.00677709	0.218802	0.118482	2.88462	2.16896	0.659948
574231	Rexo4	REX4, RNA exonuclease 4 homolog (S. cerevisiae)	REXO4	12.0802	11.6212	11.9896	13.4362	13.0869	12.8823	12.0408	12.3916	12.5363	13.3046	13.3931	13.2043	11.897	13.1351	12.3229	13.3007	0.425919	0.165552	0.977794	1.23816	0.150556	0.56436	0.0026791	0.000346653	0.822301	0.248444	2.57201	3.4601
443822	Tram2	translocating chain-associating membrane protein 2	TRAM2	12.9588	13.0575	13.3142	12.6876	13.2801	13.1351	12.7939	12.8604	12.7465	14.0061	13.4883	13.8508	13.1102	13.0343	12.8003	13.7817	-0.309919	0.74743	0.981454	-0.0758945	0.220557	0.0123273	0.00185993	0.806359	0.656479	1.90913	2.7305	0.0934717	0.0036057
764509	Cyp3a16	cytochrome P450, family 3, subfamily a, polypeptide 16	#N/A	14.5898	13.6293	13.5007	14.868	15.2318	15.3286	14.4685	14.3458	14.3106	15.0434	15.7036	15.346	13.9066	15.1428	14.3749	15.3643	0.468349	0.22153	0.989402	1.23622	0.146458	0.29776	0.000463831	0.000138533	0.834288	0.526134	3.33364	3.85845
837915	Tmem98	transmembrane protein 98	TMEM98	12.0299	12.543	12.2811	12.1968	12.2704	12.3916	11.69	11.7392	12.0082	13.3121	12.6512	12.4705	12.2847	12.2862	11.8124	12.8113	-0.472222	0.525045	0.998841	0.00157461	0.11778	0.0845338	0.00779831	0.966625	0.92893	1.07297	2.108	0.0147418
674723	Phlda1	pleckstrin homology-like domain, family A, member 1	PHLDA1	17.0287	17.656	16.0859	17.7742	17.53	17.1501	16.8504	17.0598	17.1854	18.0551	18.3856	17.653	16.9235	17.4848	17.0319	18.0312	0.108383	0.546456	0.999332	0.561258	0.934078	0.0113823	9.50369e-05	0.075314	0.029617	1.94377	4.02211	1.12312
474562	Serpina3n	serine (or cysteine) peptidase inhibitor, clade A, member 3N	SERPINA3	12.8197	13.655	13.2366	11.4227	14.0176	12.4967	12.7365	13.2585	13.9868	14.9937	13.4417	14.551	13.2371	12.6456	13.3273	14.3288	0.0901481	1.68313	1.00152	-0.59146	0.636236	0.0026403	0.00819149	0.536473	0.196382	2.57835	2.08664	0.270452
634462	Gstt2	glutathione S-transferase, theta 2	GSTT2B	13.6715	13.7021	13.5059	13.3563	14.1877	13.8387	13.8808	14.0543	14.5414	15.6412	15.0344	14.8389	13.6265	13.7943	14.1589	15.1715	0.53234	1.37724	1.01266	0.167755	0.0365532	0.000177883	0.00160775	0.410454	1.43707	3.74987	2.79378	0.386736
320903	H2-Q1	histocompatibility 2, Q region locus 1	#N/A	11.8414	12.7972	11.6374	11.3087	12.7456	11.7725	12.0951	11.6979	11.8839	12.5142	13.2209	12.9809	12.092	11.9423	11.8923	12.9053	-0.199721	0.963044	1.01306	-0.149702	0.419848	0.0204053	0.00526108	0.761409	0.376908	1.69026	2.27892	0.118382
590638	Cyp2c39	cytochrome P450, family 2, subfamily c, polypeptide 39	CYP2C8	14.2968	13.9314	13.8173	14.7849	14.4224	15.3198	13.7769	13.455	13.2298	14.9254	15.0398	13.5616	14.0152	14.8424	13.4872	14.5089	-0.527963	-0.333454	1.02171	0.827201	0.0480095	0.37262	0.00208673	0.00309391	1.31867	0.428734	2.68053	2.50949
906490	Apoe	apolipoprotein E	APOE	15.204	13.5765	13.8878	14.2507	15.0685	13.5736	13.9556	14.3522	13.4999	14.9842	15.6501	14.2468	14.2228	14.2976	13.9359	14.9603	-0.286913	0.662727	1.02445	0.0748122	0.236917	0.0592489	0.00364852	0.954278	0.625404	1.22732	2.43788	0.020325
855489	Cyp2a12	cytochrome P450, family 2, subfamily a, polypeptide 12	#N/A	12.455	12.7851	12.5767	10.1667	13.4477	11.7192	12.7387	12.4824	13.475	14.5057	13.139	14.1406	12.6056	11.7779	12.8987	13.9284	0.293063	2.15056	1.02975	-0.827744	0.240248	0.000630137	0.00424794	0.546589	0.619341	3.20056	2.37182	0.26234
693181	Foxq1	forkhead box Q1	FOXQ1	12.6263	12.3691	12.3518	13.3343	12.357	13.0436	12.2132	11.8871	12.0413	13.2566	12.9386	13.0847	12.4491	12.9116	12.0472	13.0933	-0.401893	0.181663	1.04612	0.462567	0.184241	0.661206	0.00506026	0.0943917	0.734614	0.179663	2.29583	1.02507
915442	Glo1	glyoxalase 1	GLO1	15.4352	14.8524	15.2355	16.3177	16.5743	16.6404	15.4314	15.1175	15.2318	16.1054	16.2729	16.5429	15.1744	16.5108	15.2602	16.307	0.0858452	-0.203727	1.0468	1.33637	0.743873	0.278784	0.000121895	8.49348e-07	0.128501	0.554733	3.91401	6.07091
830078	Zbp1	Z-DNA binding protein 1	ZBP1	10.7777	13.3057	11.3378	11.7552	11.5249	11.3559	11.5906	11.0953	12.134	12.6	12.3654	13.0139	11.8071	11.5453	11.6066	12.6598	-0.200426	1.11445	1.05313	-0.26175	0.282822	0.00316266	0.00708699	0.205482	0.548488	2.49995	2.14954	0.687227
438952	Saa2|Saa1	serum amyloid A 2|serum amyloid A 1	#N/A	15.6139	17.6921	15.8186	16.8763	15.6919	15.6501	14.9465	14.6955	15.2471	15.0872	16.3774	16.6186	16.3749	16.0728	14.963	16.0277	-1.41185	-0.0450297	1.06472	-0.302094	0.00622742	0.932322	0.00191716	0.249654	2.20569	0.030434	2.71734	0.602661
453370	Tor3a	torsin family 3, member A	TOR3A	10.6288	11.9743	11.2253	11.3591	11.8383	11.4525	10.4618	10.6241	10.9497	11.6734	11.728	11.8509	11.2761	11.55	10.6785	11.7508	-0.597581	0.200808	1.07227	0.273877	0.124261	0.558619	0.00937389	0.613917	0.905664	0.252885	2.02808	0.21189
493258	Acot1	acyl-CoA thioesterase 1	0	11.757	11.1929	12.6777	11.0267	12.2786	12.0908	12.4347	12.293	12.3518	13.3192	13.7214	13.2624	11.8759	11.7987	12.3598	13.4344	0.483968	1.63564	1.07452	-0.0771567	0.249573	0.000130397	0.0011075	0.755444	0.602803	3.88473	2.95566	0.121798
329882	Slc13a3	solute carrier family 13 (sodium-dependent dicarboxylate transporter), member 3	SLC13A3	12.0908	13.8793	13.0814	13.2355	12.6587	12.72	12.7859	12.5469	12.9828	13.7848	13.9091	13.8558	13.0172	12.8714	12.7719	13.8499	-0.245298	0.978492	1.078	-0.145791	0.262091	0.00120004	0.000475238	0.403657	0.581548	2.9208	3.32309	0.393988
928375	Cd5l	CD5 antigen-like	CD5L	14.6337	16.0572	14.428	15.3548	15.0495	14.4266	14.3788	14.2871	14.9101	15.1951	15.837	15.8166	15.0396	14.9437	14.5253	15.6162	-0.514319	0.672541	1.09088	-0.0959822	0.0842643	0.0181863	0.00064756	0.487999	1.07436	1.74026	3.18872	0.311581
928327	Ccl6	chemokine (C-C motif) ligand 6	0	11.6707	12.1152	11.5643	12.0567	12.474	11.5814	11.266	11.2221	12.299	12.6288	12.5885	12.9486	11.7834	12.0374	11.5957	12.722	-0.187718	0.68459	1.12625	0.253944	0.741472	0.0383902	0.00428611	0.382174	0.129905	1.41578	2.36794	0.417739
929691	Xlkd1	extra cellular link domain-containing 1	#N/A	12.4209	11.5758	12.1946	11.6263	11.9222	11.7984	11.4222	11.6518	10.9152	11.6282	12.8493	12.9462	12.0638	11.7823	11.3298	12.4746	-0.734018	0.692268	1.14484	-0.281448	0.0440821	0.042129	0.00772145	0.314377	1.35574	1.37542	2.1123	0.50255
688680	Prodh	proline dehydrogenase	PRODH	11.3585	11.867	11.3704	10.2826	12.519	11.458	11.5404	12.4235	13.0221	14.0738	12.8486	13.5694	11.532	11.4199	12.3287	13.4973	0.796698	2.07739	1.1686	-0.112092	0.0225242	0.00037623	0.0064332	0.731102	1.64735	3.42455	2.19157	0.136022
674135	Orm2	orosomucoid 2	#N/A	12.7793	14.8147	13.2392	14.2035	13.8793	13.4683	11.5594	11.7059	11.7857	12.5858	13.3534	12.6412	13.6111	13.8503	11.6837	12.8602	-1.92741	-0.990189	1.17648	0.239252	0.00246248	0.00185907	0.00338795	0.982795	2.60863	2.7307	2.47006	0.00753707
797048	Il18bp	interleukin 18 binding protein	IL18BP	10.9519	12.5363	11.4758	11.8653	11.8961	11.5352	10.7501	10.6506	11.7725	11.724	12.4525	12.5363	11.6547	11.7655	11.0578	12.2376	-0.596916	0.472096	1.17987	0.110853	0.152255	0.127747	0.00776507	0.923964	0.817429	0.893648	2.10985	0.0343449
534427	Jun	Jun oncogene	JUN	12.8799	13.339	13.5141	13.56	12.8197	12.5939	11.1795	11.6685	11.6959	11.7935	13.1045	13.2441	13.2443	12.9912	11.5146	12.714	-1.72971	-0.277186	1.19936	-0.253157	9e-05	0.52934	0.00484894	0.460182	4.04576	0.276265	2.31435	0.33707
692966	Saa3	serum amyloid A 3	0	12.7456	14.0577	13.3064	15.3024	13.5362	13.1572	12.0562	12.3225	13.0478	12.948	14.0523	14.0567	13.3699	13.9986	12.4755	13.6857	-0.894424	-0.312962	1.21018	0.628722	0.0186578	0.211803	0.0023849	0.0792155	1.72914	0.674068	2.62253	1.10119
408639	Ell3	elongation factor RNA polymerase II-like 3	ELL3	11.0354	8.73102	11.018	10.1408	10.5622	11.3832	11.0014	11.1239	11.047	12.6399	12.1891	12.029	10.2615	10.6954	11.0574	12.286	0.795949	1.5906	1.22857	0.43392	0.270001	0.00140563	0.00359215	0.659798	0.568634	2.85213	2.44465	0.180589
527594	Raet1e|Raet1c|Raet1d|Raet1b|Raet1a	retinoic acid early transcript 1E|retinoic acid early transcript gamma|retinoic acid early transcript delta|retinoic acid early transcript beta|retinoic acid early transcript 1, alpha	#N/A	12.9147	12.5197	13.4405	12.7681	12.9394	13.4889	12.3458	12.5805	12.2224	13.1314	13.6618	14.0647	12.9583	13.0654	12.3829	13.6193	-0.575389	0.553858	1.2364	0.10715	0.0502606	0.0642513	0.000859263	0.747418	1.29877	1.19212	3.06587	0.126437
896624	Eif4ebp1	eukaryotic translation initiation factor 4E binding protein 1	EIF4EBP1	13.7318	13.8436	13.6194	12.5954	14.2008	13.7497	11.6302	13.4894	14.0323	14.6789	13.745	14.4456	13.7316	13.5153	13.0506	14.2898	-0.680952	0.774519	1.23918	-0.216291	0.231913	0.0304697	0.00581618	0.789756	0.634675	1.51613	2.23536	0.102507
925552	Aldh2	aldehyde dehydrogenase 2, mitochondrial	ALDH2	12.043	11.9787	11.7701	8.84994	12.7772	10.8971	11.4342	11.7984	12.6271	14.0368	12.0036	13.5775	11.9306	10.8414	11.9533	13.206	0.022669	2.36457	1.25271	-1.08919	0.754618	0.0024939	0.00578619	0.497787	0.122273	2.60312	2.23761	0.302957
651207	Nnmt	nicotinamide N-methyltransferase	NNMT	10.6184	13.6167	11.0386	14.8558	11.9014	13.1828	11.0914	10.2132	11.7231	12.623	12.599	11.6482	11.7579	13.3133	11.0092	12.2901	-0.748641	-1.02323	1.28086	1.55544	0.0855042	0.0249896	0.00917591	0.0379059	1.06801	1.60224	2.03735	1.42129
909732	Psap	prosaposin	PSAP	11.0945	11.5432	11.3408	8.93454	11.9979	10.9201	10.787	10.6055	11.7977	12.972	11.2973	12.8536	11.3262	10.6175	11.0634	12.3743	-0.262777	1.75681	1.31093	-0.708654	0.660741	0.00774915	0.00790166	0.57446	0.179969	2.11075	2.10228	0.24074
673828	Serinc2	serine incorporator 2	SERINC2	11.4417	11.9486	12.0093	12.1713	12.349	12.6352	11.333	11.5566	11.2542	12.8993	12.4996	12.7828	11.7999	12.3852	11.3813	12.7272	-0.418599	0.342082	1.34599	0.585306	0.206051	0.234843	0.000565559	0.0636206	0.686026	0.629222	3.24752	1.1964
928968	Grina	glutamate receptor, ionotropic, N-methyl D-asparate-associated protein 1 (glutamate binding)	GRINA	14.8188	15.2483	14.7431	13.9677	15.6051	14.5586	12.3844	14.4896	15.1708	15.7358	14.9201	15.6251	14.9368	14.7105	14.0149	15.427	-0.921837	0.716551	1.41208	-0.226309	0.0982023	0.0516123	0.00272589	0.785394	1.00788	1.28725	2.56449	0.104913
637912	H2-Ab1|LOC641240	histocompatibility 2, class II antigen A, beta 1	#N/A	11.5124	14.5864	11.8292	13.4273	11.797	11.9175	11.6282	11.2355	11.9828	11.3028	13.962	13.8599	12.6427	12.3806	11.6155	13.0416	-1.02717	0.660981	1.42605	-0.262107	0.0428294	0.0713367	0.00281917	0.243139	1.36826	1.14669	2.54988	0.614145
890996	Impa2	inositol (myo)-1(or 4)-monophosphatase 2	IMPA2	12.5607	12.2943	12.7245	11.9371	13.1643	12.7332	10.9068	10.3639	11.3737	12.7096	11.7997	12.4253	12.5265	12.6115	10.8815	12.3115	-1.64502	-0.299992	1.43001	0.0849905	0.000162073	0.319213	0.00287308	0.594755	3.79029	0.49592	2.54165	0.225662
921351	Slpi	secretory leukocyte peptidase inhibitor	SLPI	12.2245	11.1973	11.8062	10.4745	10.5079	12.0299	9.81427	10.3394	10.1529	11.8325	10.9001	11.9161	11.7427	11.0041	10.1022	11.5495	-1.6405	0.54541	1.44735	-0.738556	0.00168615	0.334442	0.00455835	0.158615	2.7731	0.47568	2.34119	0.799657
907300	Id1	inhibitor of DNA binding 1	ID1	12.3036	12.5498	11.6998	11.8239	13.5235	13.1608	11.0543	11.1827	11.8756	12.2744	13.1667	13.0458	12.1844	12.836	11.3709	12.829	-0.813517	-0.00704682	1.45811	0.651643	0.0270286	0.722946	0.00116106	0.0387278	1.56818	0.140894	2.93515	1.41198
566906	St3gal5	ST3 beta-galactoside alpha-2,3-sialyltransferase 5	ST3GAL5	11.1334	11.0517	11.6671	9.85756	11.6064	11.4852	10.6758	10.3964	11.3837	12.6728	12.1446	12.0679	11.2841	10.983	10.8186	12.2951	-0.465486	1.31206	1.47648	-0.301058	0.271401	0.00813007	0.00178176	0.726487	0.566388	2.08991	2.74915	0.138772
920968	H2-Eb1	histocompatibility 2, class II antigen E beta	HLA-DRB1	13.5038	16.8167	14.1664	15.7752	14.3899	13.8529	13.2874	13.4044	13.7814	13.0505	16.0939	15.9124	14.8289	14.6726	13.4911	15.0189	-1.33789	0.346267	1.52786	-0.156294	0.02547	0.170226	0.00133038	0.294203	1.59397	0.768975	2.87602	0.531352
378487	Arhgef15	Rho guanine nucleotide exchange factor (GEF) 15	ARHGEF15	9.19219	9.28524	11.2651	9.60313	8.6988	8.71315	9.17029	10.9254	9.98974	11.6967	12.1875	10.814	9.91418	9.00503	10.0285	11.5661	0.114289	2.56105	1.53761	-0.90915	0.929293	0.000287704	0.00678688	0.0971314	0.0318472	3.54105	2.16833	1.01264
664259	Alas1	aminolevulinic acid synthase 1	ALAS1	13.2697	15.9669	13.3801	15.5741	15.7094	14.5691	14.2976	14.4715	14.7075	16.3442	16.0739	15.8278	14.2056	15.2842	14.4922	16.082	0.286629	0.797803	1.58976	1.07858	0.56618	0.00773532	8.12863e-06	0.170952	0.247045	2.11152	5.08998	0.767125
592365	Ly6a	lymphocyte antigen 6 complex, locus A	#N/A	10.4623	12.9773	10.7821	11.8743	10.783	10.1113	10.8443	11.2673	11.4391	12.9004	13.3169	12.1431	11.4073	10.9229	11.1836	12.7868	-0.223673	1.86394	1.60322	-0.484386	0.244715	0.000784457	0.000856361	0.209532	0.611339	3.10543	3.06734	0.678749
550392	Mapk3	mitogen activated protein kinase 3	MAPK3	11.1757	10.0357	12.1746	7.75469	9.26067	9.49616	9.84724	9.73083	10.4055	12.2075	12.3789	10.2106	11.1287	8.83717	9.99453	11.599	-1.13413	2.76182	1.60446	-2.29149	0.0262338	0.000577998	0.00371703	0.00299879	1.58114	3.23807	2.4298	2.52305	0.0075522
910257	Psmb8	proteosome (prosome, macropain) subunit, beta type 8 (large multifunctional peptidase 7)	PSMB8	11.1088	13.0918	11.7266	12.1552	13.0841	12.2802	11.3214	11.4019	12.026	12.9023	13.3275	13.4044	11.9757	12.5065	11.5831	13.2114	-0.392604	0.704944	1.62831	0.530762	0.182374	0.0488008	0.000327178	0.362908	0.739037	1.31157	3.48522	0.440203
920320	Clec4n	C-type lectin domain family 4, member n	CLEC6A	10.4975	11.4603	10.6022	11.2784	11.3676	11.3259	9.79506	9.89444	9.28947	11.2864	10.9482	11.7984	10.8533	11.3239	9.65966	11.3444	-1.19368	0.0204242	1.6847	0.470597	0.0204113	0.85111	0.00231931	0.24191	1.69013	0.0700141	2.63464	0.616347
430088	P2ry6	pyrimidinergic receptor P2Y, G-protein coupled, 6	P2RY6	10.0416	11.4944	10.7265	10.7885	10.9034	9.98752	9.76397	9.68478	8.84364	11.244	11.6233	10.6779	10.7542	10.5598	9.4308	11.1817	-1.32337	0.621887	1.75091	-0.194348	0.0156344	0.171204	0.0040706	0.555973	1.80592	0.766486	2.39034	0.254946
495977	Csrp3	cysteine and glycine-rich protein 3	CSRP3	9.64975	8.72835	9.53528	7.58167	9.29981	7.30224	9.69397	9.30352	9.11238	11.885	9.91787	11.6531	9.30446	8.06124	9.36996	11.152	0.0654972	3.09075	1.78203	-1.24322	0.954683	0.000621317	0.00344315	0.114037	0.0201406	3.20669	2.46304	0.942954
569396	Slc24a6	solute carrier family 24 (sodium/potassium/calcium exchanger), member 6	SLC24A6	14.8281	14.5411	15.1265	14.3062	14.4624	14.5609	11.2864	14.8057	14.5586	15.7693	15.0159	15.2252	14.8319	14.4432	13.5502	15.3368	-1.28165	0.893617	1.78656	-0.388707	0.0498252	0.00134618	0.00120953	0.0935874	1.30255	2.8709	2.91738	1.02878
917278	Mt1	metallothionein 1	MT1E	12.3437	12.9757	14.1086	12.1773	12.3588	13.1233	12.0117	11.9271	12.3619	14.0115	13.867	13.8263	13.1427	12.5531	12.1003	13.9016	-1.04242	1.34848	1.80135	-0.58955	0.0120683	0.000203348	1.03073e-05	0.0872458	1.91835	3.69176	4.98686	1.05926	0.0043995
634185	Slc6a8	solute carrier family 6 (neurotransmitter transporter, creatine), member 8	SLC6A8	8.98389	9.19672	8.2558	7.50161	10.658	9.99586	9.20691	8.01846	9.21952	11.2331	9.56992	11.0537	8.81214	9.38515	8.81496	10.6189	0.00282392	1.23376	1.80395	0.573014	0.936068	0.11747	0.00743657	0.15928	0.0286924	0.930074	2.12863	0.797839
923226	Rps6kl1	ribosomal protein S6 kinase-like 1	RPS6KL1	9.87573	9.70955	9.85997	9.17417	9.17304	9.82494	8.81336	8.94938	9.1001	10.727	10.3541	11.2424	9.81508	9.39071	8.95428	10.7745	-0.860797	1.38377	1.8202	-0.424367	0.112773	0.0144913	0.00392173	0.43495	0.947793	1.83889	2.40652	0.36156	0.0002098	0.173511
513587	Cd276	CD276 antigen	CD276	9.64081	9.74554	10.3581	10.7348	11.0652	9.77742	8.73026	8.84652	10.2277	11.5703	11.0502	10.8632	9.91482	10.5258	9.26817	11.1613	-0.646658	0.635478	1.89309	0.610953	0.344849	0.194133	0.00314926	0.175087	0.462371	0.7119	2.50179	0.756746
473612	Dbr1	debranching enzyme homolog 1 (S. cerevisiae)	DBR1	10.203	11.5736	10.3306	7.42408	8.10389	9.99041	8.38928	9.98701	9.85917	11.4973	11.4521	11.1239	10.7024	8.50613	9.41182	11.3577	-1.29055	2.85162	1.94592	-2.19625	0.0350832	0.000309439	0.00155075	0.00782422	1.4549	3.50942	2.80946	2.10656	0.0037935
830658	Apoa1	apolipoprotein A-I	APOA1	16.0313	15.9942	15.9211	13.2697	16.4098	14.8223	12.5754	16.6292	17.1736	17.7159	16.5762	17.9575	15.9822	14.834	15.4594	17.4166	-0.522844	2.5826	1.95718	-1.14826	0.324063	2.48549e-05	0.00360704	0.0793709	0.48937	4.60459	2.44285	1.10034
819312	Myc	myelocytomatosis oncogene	MYC	9.98781	10.2562	9.72901	10.5854	10.3366	8.75858	8.48771	8.35024	8.82608	10.4306	11.2753	9.91787	9.99102	9.89353	8.55468	10.5413	-1.43634	0.647732	1.98658	-0.0974927	0.0129633	0.280451	0.00437215	0.872387	1.88728	0.552143	2.35931	0.0592909
778366	Acacb	acetyl-Coenzyme A carboxylase beta	ACACB	12.4279	12.753	11.4712	11.008	13.412	12.5405	9.70955	8.77405	11.091	12.65	10.644	12.3043	12.2174	12.3202	9.8582	11.8661	-2.35919	-0.454095	2.00789	0.1028	0.000279523	0.238923	0.00384823	0.440889	3.55358	0.621742	2.41474	0.355671
609275	Cep1	centrosomal protein 1	#N/A	10.0832	9.30065	8.17026	9.73228	8.24441	9.59698	8.85182	7.68318	7.67423	9.90939	10.3636	10.1767	9.18471	9.19122	8.06974	10.1499	-1.11496	0.958674	2.08015	0.00651585	0.0819056	0.139065	0.0063038	0.925306	1.08669	0.856783	2.2004	0.0337148
916906	Mt1	metallothionein 1	MT1E	14.0693	14.1806	16.1807	13.9742	13.6242	14.6045	13.6618	14.0185	13.9183	16.2648	16.22	15.7914	14.8102	14.0676	13.8662	16.0921	-0.944026	2.02444	2.22589	-0.742576	0.0265333	1.40622e-06	4.96166e-07	0.0536818	1.57621	5.85195	6.30437	1.27017	0.0047086
884340	Olfr985	olfactory receptor 985	OR8D4	8.58871	10.5224	9.51989	7.01896	9.846	8.87431	7.88431	7.52064	6.45419	9.71611	9.33954	9.52316	9.54366	8.57976	7.28638	9.52627	-2.25728	0.946514	2.23989	-0.963907	0.00801651	0.363642	0.00863238	0.224466	2.09601	0.439326	2.06387	0.64885
775978	Cd74	CD74 antigen (invariant polypeptide of major histocompatibility complex, class II antigen-associated)	CD74	10.981	13.349	10.9332	10.7448	11.9326	9.65822	10.6801	10.5253	12.1027	11.9337	13.6121	14.5085	11.7544	10.7786	11.1027	13.3514	-0.651684	2.57288	2.2487	-0.975856	0.135458	0.0010375	0.00144739	0.0819999	0.868195	2.98401	2.83941	1.08619
299162	Ctgf	connective tissue growth factor	CTGF	11.6734	12.3703	11.5741	11.3074	12.5031	11.9975	10.0362	10.5754	10.6831	12.488	12.2627	13.3301	11.8726	11.936	10.4316	12.6936	-1.44107	0.757581	2.26202	0.0633758	0.00338755	0.0415843	0.000112403	0.772919	2.47011	1.38107	3.94922	0.111866	0.0049712
819036	Rin3	Ras and Rab interactor 3	RIN3	11.028	10.7241	11.2419	11.8087	11.5933	11.9255	8.79488	10.7516	10.4022	12.541	12.0698	12.232	10.998	11.7758	9.98292	12.2809	-1.01508	0.505087	2.298	0.777826	0.0930586	0.112859	0.000151808	0.026384	1.03124	0.947463	3.81871	1.57866
545315	Snag1	sorting nexin associated golgi protein 1	#N/A	8.04727	6.9971	6.95763	10.6711	11.4101	11.4109	8.09539	8.37296	7.76272	9.06578	11.0517	11.0962	7.334	11.164	8.07702	10.4046	0.74302	-0.759434	2.32755	3.83	0.276383	0.211814	0.00277635	3.99461e-05	0.558488	0.674046	2.55653	4.39853
829053	Blnk	B-cell linker	BLNK	9.72871	9.09974	9.61347	8.73052	10.2618	9.71589	7.83155	7.3602	8.64471	10.4403	9.97031	10.4985	9.48064	9.56939	7.94549	10.303	-1.53515	0.733655	2.35756	0.0887579	0.0152621	0.249801	0.00332884	0.715303	1.81639	0.602405	2.47771	0.14551	0.0074332
322464	Raet1b	retinoic acid early transcript beta	#N/A	11.4884	10.9445	12.135	11.091	11.4679	11.8708	10.1365	9.37325	8.38297	11.108	11.5712	12.3163	11.5226	11.4766	9.29759	11.6652	-2.22503	0.188599	2.36758	-0.0460559	0.000711498	0.523148	0.000558575	0.801108	3.14783	0.281376	3.25292	0.0963092
463565	Fos	FBJ osteosarcoma oncogene	FOS	11.228	9.42241	11.1357	8.39637	9.87474	8.10784	7.66952	7.62903	8.01212	9.9517	10.4786	10.1084	10.5954	8.79298	7.77022	10.1796	-2.82514	1.38658	2.40934	-1.80238	0.000879815	0.0496043	0.00218333	0.00821598	3.05561	1.30448	2.66088	2.08534	0.0009355
726901	Lcn2	lipocalin 2	LCN2	11.9311	14.2652	12.495	14.7214	13.4255	12.7425	11.5047	11.0134	12.0358	13.6359	14.927	14.4584	12.8971	13.6298	11.518	14.3405	-1.37915	0.710682	2.82249	0.732665	0.0143207	0.123196	1.16303e-05	0.195357	1.84404	0.909405	4.93441	0.709171
479744	Cyp4a14	cytochrome P450, family 4, subfamily a, polypeptide 14	0	8.31739	7.5281	10.3494	12.5025	9.63935	10.4611	10.3865	9.93336	10.4186	13.754	13.7048	12.6847	8.73161	10.8676	10.2461	13.3812	1.51454	2.51351	3.13501	2.13604	0.0952426	0.00014576	7.89169e-06	0.0172841	1.02117	3.83636	5.10283	1.76235

## Sheet: jlf_kzlf
ProbeID	Gene_Symbol	Gene_Name	Human_symbol	KZ_LF1	KZ_LF2	KZ_LF3	J_LF1	J_LF2	J_LF3	KZ_HF1	KZ_HF2	KZ_HF3	J_HF1	J_HF2	J_HF3	AvgSignal_KZLF	AvgSignal_JLF	AvgSignal_KZHF	AvgSignal_JHF	LogRatio_KZHFvsKZLF	LogRatio_JHFvsJLF	LogRatio_JHFvsKZHF	LogRatio_JLFvsKZLF	BayesP_KZHFvsKZLF	BayesP_JHFvsJLF	BayesP_JHFvsKZHF	BayesP_JLFvsKZLF	NegLogBayesP_KZHFvsKZLF	NegLogBayesP_JHFvsJLF	NegLogBayesP_JHFvsKZHF	NegLogBayesP_JLFvsKZLF	AnovaP	AnovaFDR
331509	Klhl25	kelch-like 25 (Drosophila)	KLHL25	11.9062	12.0048	12.948	8.82259	9.55472	9.19031	11.7236	12.3029	12.639	9.34785	9.9452	10.5116	12.2864	9.18921	12.2218	9.93487	-0.0645268	0.745664	-2.28697	-3.09716	0.761782	0.177792	2.78802e-05	3.33042e-05	0.11817	0.750088	4.5547	4.4775
764722	Prtn3	proteinase 3	PRTN3	9.28766	11.4676	11.2117	8.45075	7.32908	7.51668	9.79975	9.66959	10.4985	9.53073	10.7395	10.6022	10.6557	7.7655	9.98928	10.2908	-0.666372	2.5253	0.301524	-2.89015	0.101445	0.00309398	0.510875	0.000968347	0.993769	2.50948	0.291685	3.01397	0.0074507
572686	Serpine1	serine (or cysteine) peptidase inhibitor, clade E, member 1	SERPINE1	10.2161	9.73782	10.0758	7.54529	7.05069	8.55877	10.2974	9.48018	9.27719	8.09268	10.6856	8.83466	10.0099	7.71825	9.68492	9.20432	-0.325013	1.48607	-0.480596	-2.29167	0.586124	0.0662541	0.846433	0.00157965	0.232011	1.17879	0.0724076	2.80144
550392	Mapk3	mitogen activated protein kinase 3	MAPK3	11.1757	10.0357	12.1746	7.75469	9.26067	9.49616	9.84724	9.73083	10.4055	12.2075	12.3789	10.2106	11.1287	8.83717	9.99453	11.599	-1.13413	2.76182	1.60446	-2.29149	0.0262338	0.000577998	0.00371703	0.00299879	1.58114	3.23807	2.4298	2.52305	0.0075522
473612	Dbr1	debranching enzyme homolog 1 (S. cerevisiae)	DBR1	10.203	11.5736	10.3306	7.42408	8.10389	9.99041	8.38928	9.98701	9.85917	11.4973	11.4521	11.1239	10.7024	8.50613	9.41182	11.3577	-1.29055	2.85162	1.94592	-2.19625	0.0350832	0.000309439	0.00155075	0.00782422	1.4549	3.50942	2.80946	2.10656	0.0037935
666673	Zfp112	zinc finger protein 112	ZFP112	9.46539	10.2757	8.98168	7.82872	7.07649	7.5605	8.19921	7.68255	8.18621	9.69143	8.83942	9.21425	9.57425	7.48857	8.02266	9.24837	-1.5516	1.7598	1.22571	-2.08568	0.0196333	0.0311238	0.0741327	0.00841456	1.70701	1.50691	1.12999	2.07497	0.0002456	0.173511
403493	Sfrs10	splicing factor, arginine/serine-rich 10 (transformer 2 homolog, Drosophila)	#N/A	9.95338	10.1934	11.2906	8.12563	9.24954	7.94585	7.79496	10.4408	9.90964	11.0859	11.7276	9.94257	10.4791	8.44034	9.38181	10.9187	-1.09731	2.47837	1.53691	-2.03877	0.129099	0.00234025	0.0311118	0.00469615	0.889076	2.63074	1.50707	2.32826
375535	Hs3st3a1	heparan sulfate (glucosamine) 3-O-sulfotransferase 3A1	HS3ST3A1	9.5398	9.61017	10.4223	7.6726	8.39164	7.85144	8.71523	10.4773	9.71729	10.1572	10.5962	8.98216	9.85744	7.97189	9.63661	9.91186	-0.220828	1.93997	0.275256	-1.88555	0.838776	0.0130408	0.67036	0.00497946	0.076354	1.8847	0.173692	2.30282
609996	Jmjd2b	jumonji domain containing 2B	#N/A	8.91225	10.2863	9.91717	7.99382	7.49854	8.08652	8.56886	8.46845	8.26305	8.4739	10.0011	9.87474	9.70525	7.85963	8.43345	9.4499	-1.2718	1.59028	1.01645	-1.84563	0.0308973	0.0285885	0.0932057	0.00760228	1.51008	1.54381	1.03056	2.11906	0.0027274
463565	Fos	FBJ osteosarcoma oncogene	FOS	11.228	9.42241	11.1357	8.39637	9.87474	8.10784	7.66952	7.62903	8.01212	9.9517	10.4786	10.1084	10.5954	8.79298	7.77022	10.1796	-2.82514	1.38658	2.40934	-1.80238	0.000879815	0.0496043	0.00218333	0.00821598	3.05561	1.30448	2.66088	2.08534	0.0009355
813137	Nr5a2	nuclear receptor subfamily 5, group A, member 2	NR5A2	11.6048	9.95299	10.3686	8.88768	8.6177	9.22988	8.90595	9.36692	9.97849	10.2247	10.3817	9.77242	10.6421	8.91175	9.41712	10.1263	-1.225	1.21451	0.709135	-1.73037	0.0332304	0.0458553	0.230339	0.00859533	1.47846	1.33861	0.637632	2.06574	0.0050718
566824	Zfp408	zinc finger protein 408	ZNF408	9.40457	10.7382	9.68024	8.2109	8.24197	8.33717	9.1059	8.35948	7.64086	8.83776	7.22452	10.5948	9.94099	8.26334	8.36875	8.8857	-1.57224	0.622356	0.516955	-1.67765	0.0181263	0.158739	0.235201	0.00880306	1.74169	0.799315	0.628561	2.05537
741669	Syce2	synaptonemal complex central element protein 2	SYCE2	11.4276	9.97849	11.0238	9.26098	9.65271	8.68399	9.47407	9.10219	8.51252	9.59611	10.1336	8.98565	10.81	9.19923	9.02959	9.5718	-1.78037	0.372569	0.542208	-1.61074	0.00426569	0.509497	0.365492	0.00642163	2.37001	0.292859	0.437122	2.19235
640447	Dhcr24	24-dehydrocholesterol reductase	DHCR24	15.3131	15.9952	16.2329	14.8211	13.675	14.6163	15.8907	15.8851	15.9325	14.7214	14.4785	14.8127	15.8471	14.3708	15.9028	14.6709	0.0556878	0.300013	-1.23191	-1.47623	0.978296	0.326619	3.24008e-06	0.000118497	0.00952975	0.485958	5.48944	3.92629
817827	Edg8	endothelial differentiation, sphingolipid G-protein-coupled receptor, 8	#N/A	11.2847	11.4427	12.3098	10.7649	10.6076	9.42412	11.8658	11.9979	11.9707	12.1552	11.4504	11.5326	11.6791	10.2656	11.9448	11.7127	0.26572	1.44716	-0.232073	-1.41351	0.559653	0.00384932	0.532238	0.00607317	0.252081	2.41462	0.273894	2.21658
694120	Il6ra	interleukin 6 receptor, alpha	IL6R	12.4119	12.4723	13.1351	11.5955	11.333	10.9623	12.8393	12.5142	12.9077	13.4999	12.9601	13.0891	12.6731	11.2969	12.7537	13.183	0.0805878	1.88606	0.429304	-1.37617	0.856319	0.000154292	0.150062	0.00150193	0.0673643	3.81166	0.82373	2.82335	0.0010091
480978	Casq2	calsequestrin 2	CASQ2	12.4403	12.8164	12.1778	10.2706	11.8092	11.7063	11.5831	10.7209	11.2686	12.1454	11.1059	12.038	12.4782	11.262	11.1909	11.7631	-1.28729	0.501061	0.572224	-1.21613	0.0013331	0.288403	0.133988	0.00440451	2.87514	0.540001	0.872934	2.3561
916686	Ndrg1	N-myc downstream regulated gene 1	NDRG1	12.2382	12.3505	13.0925	10.8189	11.0914	12.1334	12.0717	11.8618	12.2075	11.8054	10.5307	11.0555	12.5604	11.3479	12.047	11.1305	-0.513389	-0.217405	-0.916492	-1.21248	0.0992923	0.58292	0.0278512	0.00715811	1.00308	0.234391	1.55516	2.1452
557456	Fabp5	fatty acid binding protein 5, epidermal	FABP5	13.0654	13.6973	12.3775	11.1239	12.109	12.3417	11.178	11.5455	11.6905	9.19236	11.2259	10.5801	13.0467	11.8582	11.4714	10.3328	-1.57539	-1.5254	-1.13859	-1.18858	0.000728878	0.00289423	0.0329448	0.00482095	3.13735	2.53847	1.48221	2.31687
753916	Zfp385	zinc finger protein 385	#N/A	14.1138	14.8998	13.4941	11.9486	13.4411	13.6401	12.2792	11.8006	12.6944	13.8486	11.6773	12.9556	14.1692	13.0099	12.2581	12.8271	-1.91115	-0.182783	0.569081	-1.15928	0.000155254	0.795662	0.0824002	0.00621918	3.80896	0.0992714	1.08407	2.20627
760316	Rdh9	retinol dehydrogenase 9	0	12.5954	12.4718	13.4241	11.9514	11.1239	12.0264	13.8986	14.2724	14.2947	13.7335	14.0448	13.2262	12.8304	11.7006	14.1552	13.6682	1.3248	1.96764	-0.487038	-1.12988	0.00014512	3.92386e-05	0.0814163	0.00431478	3.83827	4.40629	1.08929	2.36504
529335	Sqle	squalene epoxidase	SQLE	15.4488	15.4131	14.3033	13.238	14.0543	14.588	10.6228	15.8175	16.035	14.9724	15.2761	15.51	15.0551	13.9601	14.1584	15.2529	-0.896656	1.29275	1.09446	-1.09495	0.587117	0.000179836	0.801592	0.00297937	0.231275	3.74512	0.0960467	2.52588
790113	Fgl1	fibrinogen-like protein 1	FGL1	15.9467	16.4366	14.2766	15.0605	14.4821	13.8327	14.5789	14.6362	14.3022	14.3322	16.6517	15.4779	15.5533	14.4584	14.5058	15.4873	-1.04753	1.02885	0.981505	-1.09488	0.0047661	0.0155364	0.0128922	0.00614858	2.32184	1.80865	1.88967	2.21123
869338	Dact2	dapper homolog 2, antagonist of beta-catenin (xenopus)	DACT2	13.6978	13.8271	13.9063	13.1547	12.9912	12.0463	13.4161	13.4621	13.4941	13.9324	13.7003	13.5825	13.8104	12.7307	13.4574	13.7384	-0.352961	1.00769	0.280993	-1.07966	0.136857	0.00298792	0.232797	0.00139543	0.863732	2.52463	0.633022	2.85529	0.0059087
916992	Sdf2l1	stromal cell-derived factor 2-like 1	SDF2L1	14.6789	15.7066	15.7388	14.3967	14.0268	14.4768	14.4694	14.7047	15.3286	13.9563	13.9969	13.7769	15.3748	14.3001	14.8342	13.91	-0.540523	-0.390053	-0.9242	-1.07467	0.0500498	0.0693623	0.00133409	0.000861254	1.3006	1.15888	2.87481	3.06487
416542	Ptk9	protein tyrosine kinase 9	#N/A	13.801	14.4694	13.7206	12.2186	13.3917	13.1663	12.999	12.5779	13.3679	13.7718	12.6755	13.6157	13.997	12.9255	12.9816	13.3544	-1.01534	0.428837	0.372717	-1.07146	0.00229127	0.189156	0.177705	0.00278311	2.63992	0.723179	0.750299	2.55547
850129	C6	complement component 6	C6	14.3283	14.9218	14.5031	13.4225	13.8364	13.308	13.771	13.5197	14.2601	13.7036	13.5325	14.2268	14.5844	13.5223	13.8503	13.821	-0.734137	0.298668	-0.0293152	-1.06212	0.00701661	0.228654	0.903416	0.00029404	2.15387	0.640822	0.0441124	3.53159
429576	Aldoc	aldolase 3, C isoform	ALDOC	11.9535	12.3527	12.3816	10.9095	11.5539	11.1667	12.6897	12.7065	12.3821	12.5638	12.1968	13.0833	12.2293	11.21	12.5928	12.6146	0.363471	1.4046	0.0218507	-1.01927	0.20149	0.00147873	0.837992	0.00706471	0.695748	2.83011	0.07676	2.15091
651985	Susd4	sushi domain containing 4	SUSD4	14.8513	15.2514	14.7783	13.4831	14.3672	13.999	14.8855	14.6767	15.1735	14.8537	14.5743	14.9386	14.9604	13.9498	14.9119	14.7889	-0.0484761	0.839098	-0.123035	-1.01061	0.829933	0.00252045	0.543044	0.00140221	0.0809567	2.59852	0.265165	2.85319
327034	Slc39a4	solute carrier family 39 (zinc transporter), member 4	SLC39A4	13.4097	14.5313	13.9489	12.7317	12.6187	13.5675	13.383	13.1584	13.8327	14.3186	13.2001	13.4393	13.9633	12.9726	13.458	13.6526	-0.505287	0.680001	0.194613	-0.990675	0.0721486	0.0480891	0.406556	0.0059262	1.14177	1.31795	0.39088	2.22722
809227	Ches1	checkpoint supressor 1	#N/A	15.2318	14.791	14.8067	14.2099	13.9087	13.8436	14.7722	14.917	14.4879	13.4754	14.4181	14.2386	14.9432	13.9874	14.7257	14.044	-0.217476	0.0566173	-0.681669	-0.955762	0.323585	0.670399	0.00978889	0.000796464	0.490011	0.173666	2.00927	3.09883
932131	Fbxo31	F-box only protein 31	FBXO31	13.9663	13.9591	14.4832	12.9999	13.4577	13.1939	14.3818	13.876	14.187	15.296	14.6139	14.8117	14.1362	13.2172	14.1483	14.9072	0.0120672	1.69001	0.758938	-0.919009	0.981791	1.0194e-05	0.00528447	0.00106829	0.00798079	4.99165	2.277	2.97131	0.0009906
705651	Mup4	major urinary protein 4	#N/A	20.1947	19.8385	20.0002	19.8173	19.6513	17.8844	19.6875	19.541	19.7193	19.8048	19.6241	19.1727	20.0111	19.1177	19.6492	19.5339	-0.361882	0.416175	-0.11538	-0.893437	0.017316	0.388318	0.564565	0.00455522	1.76155	0.410813	0.248286	2.34149
810882	Dym	dymeclin	DYM	16.491	16.8522	15.9608	14.8223	15.9139	16.0394	15.5918	14.8779	15.8128	16.2858	15.0331	16.1262	16.4347	15.5919	15.4275	15.815	-1.0072	0.223181	0.38755	-0.842833	0.000588896	0.423947	0.129089	0.00436524	3.22996	0.372688	0.88911	2.35999
532400	Cp	ceruloplasmin	CP	16.8763	17.089	16.3378	15.6937	15.8128	16.2969	15.94	15.6558	15.659	15.9851	16.2871	16.1203	16.7677	15.9345	15.7516	16.1309	-1.01612	0.1964	0.379271	-0.833252	0.000167018	0.403556	0.071487	0.00128565	3.77724	0.394096	1.14577	2.89088	0.0050533
816563	Ang2	angiogenin, ribonuclease A family, member 2	#N/A	15.5873	16.258	15.724	15.4474	14.8298	14.9021	16.562	16.4008	16.5698	15.7815	15.9952	15.8128	15.8564	15.0598	16.5109	15.8632	0.654435	0.8034	-0.647703	-0.796668	0.00466574	0.00231107	0.00220407	0.00460822	2.33108	2.63619	2.65677	2.33647
436580	Iqsec3	IQ motif and Sec7 domain 3	IQSEC3	14.718	15.3619	15.1306	14.3439	14.135	14.6025	16.1552	15.7555	16.3106	15.9325	15.5123	15.586	15.0702	14.3604	16.0738	15.6769	1.00361	1.31647	-0.396868	-0.709728	0.000266639	5.09368e-05	0.0738742	0.00777415	3.57408	4.29297	1.13151	2.10935
737512	Agxt	alanine-glyoxylate aminotransferase	AGXT	17.0458	17.1736	17.6836	16.762	16.2534	16.8308	17.9076	18.2595	17.8298	18.0121	17.7882	17.9666	17.301	16.6154	17.999	17.9223	0.697974	1.30686	-0.0766806	-0.68557	0.00196521	9.28679e-07	0.61949	0.00340425	2.70659	6.03213	0.207966	2.46798
370353	Ang1	angiogenin, ribonuclease A family, member 1	#N/A	16.6956	17.0761	16.6364	16.4686	15.8722	16.0666	17.5328	17.4965	17.8718	16.9491	17.3907	16.7963	16.8027	16.1358	17.6337	17.0453	0.830983	0.909529	-0.588352	-0.666897	0.000440837	0.000339524	0.00762998	0.0039451	3.35572	3.46913	2.11748	2.40394
676851	Rnase4	ribonuclease, RNase A family 4	RNASE4	19.2809	19.275	18.9846	19.0391	18.2259	18.3199	19.5157	19.7856	20.0002	19.4828	19.7513	19.3268	19.1802	18.5283	19.7672	19.5203	0.586982	0.991982	-0.246879	-0.651879	0.00273606	3.27358e-05	0.132864	0.00650579	2.56287	4.48498	0.876593	2.1867
848528	Cyp1a2	cytochrome P450, family 1, subfamily a, polypeptide 2	CYP1A2	18.116	18.7746	18.711	17.8657	17.6799	18.1727	19.5006	19.4476	19.8173	19.3419	19.2364	19.227	18.5338	17.9061	19.5885	19.2684	1.05464	1.3623	-0.320056	-0.627716	2.32e-05	1.91468e-07	0.0594896	0.00369546	4.63451	6.7179	1.22556	2.43233
928309	Acaa1a|MGC29978	acetyl-Coenzyme A acyltransferase 1A	#N/A	19.1947	18.8676	19.4356	19.8048	20.0617	19.4356	19.6665	19.8899	19.7513	20.0132	20.1947	20.1555	19.166	19.7674	19.7693	20.1211	0.603297	0.353749	0.351855	0.601403	0.00227697	0.0223191	0.0094748	0.00376798	2.64264	1.65132	2.02343	2.42389
900795	Gpi1	glucose phosphate isomerase 1	GPI	17.3503	17.2598	17.4599	17.9528	17.8897	18.0527	16.2465	16.5826	16.6354	16.8522	16.5429	16.5455	17.3567	17.9651	16.4881	16.6469	-0.868534	-1.31823	0.158707	0.6084	0.000138006	1.09729e-07	0.374723	0.000902111	3.8601	6.95968	0.42629	3.04474
333144	G6pc	glucose-6-phosphatase, catalytic	G6PC	18.9708	18.6185	18.8676	19.6665	19.1523	19.6665	18.1522	18.1727	17.7039	17.8685	18.046	17.5328	18.8189	19.4951	18.0096	17.8158	-0.809341	-1.67936	-0.19385	0.676166	0.00097528	2.17266e-07	0.297369	0.00203988	3.01087	6.66301	0.526704	2.6904
684329	Ddc	dopa decarboxylase	DDC	14.1315	14.3355	13.9407	15.1095	14.799	14.5348	15.0983	14.913	15.0159	14.4297	14.1849	14.3015	14.1359	14.8144	15.009	14.3053	0.873172	-0.50908	-0.7037	0.678553	0.0004351	0.0251041	0.00313304	0.00414347	3.36141	1.60026	2.50403	2.38264	0.000238	0.173511
590638	Cyp2c39	cytochrome P450, family 2, subfamily c, polypeptide 39	CYP2C8	14.2968	13.9314	13.8173	14.7849	14.4224	15.3198	13.7769	13.455	13.2298	14.9254	15.0398	13.5616	14.0152	14.8424	13.4872	14.5089	-0.527963	-0.333454	1.02171	0.827201	0.0480095	0.37262	0.00208673	0.00309391	1.31867	0.428734	2.68053	2.50949
657690	Cyp3a44	cytochrome P450, family 3, subfamily a, polypeptide 44	CYP3A5	18.4183	17.5217	17.642	19.1069	18.1976	18.7853	17.9632	18.0393	18.0569	18.4916	19.275	18.6933	17.8607	18.6966	18.0198	18.82	0.159109	0.123377	0.800203	0.835935	0.61453	0.60203	0.000653516	0.00288792	0.211457	0.220382	3.18474	2.53941
472781	Dio1	deiodinase, iodothyronine, type I	DIO1	13.4768	14.4879	13.5832	15.1397	14.9983	13.9259	14.434	14.2673	15.0822	15.3065	16.0076	15.1545	13.8493	14.688	14.5945	15.4895	0.745209	0.801541	0.895046	0.838714	0.0187551	0.0115476	0.00375029	0.00846639	1.72688	1.93751	2.42593	2.0723
931432	Lrrc16	leucine rich repeat containing 16	#N/A	11.8901	12.2758	12.2252	13.4093	13.2715	12.2599	12.4261	12.6637	12.8575	11.5929	11.7898	11.9326	12.1304	12.9802	12.6491	11.7718	0.518722	-1.20844	-0.877335	0.849831	0.0692825	0.00111643	0.00590865	0.00797559	1.15938	2.95217	2.22851	2.09824	0.0031036
550131	Tceal8	transcription elongation factor A (SII)-like 8	TCEAL8	12.5489	11.654	12.1541	13.1403	12.6876	13.0847	12.2711	12.1824	10.8838	11.3626	12.1805	12.5103	12.119	12.9709	11.7791	12.0178	-0.339873	-0.953081	0.238683	0.851891	0.447585	0.00682524	0.607912	0.00803227	0.349125	2.16588	0.216159	2.09516
473917	Vnn3	vanin 3	0	11.154	11.1999	11.2657	11.8544	12.5197	11.975	11.0816	10.4738	12.3417	12.5031	12.3329	12.3593	11.2065	12.1164	11.299	12.3984	0.0925224	0.282035	1.0994	0.909888	0.474233	0.408615	0.0314607	0.00581569	0.324009	0.388685	1.50223	2.2354
335092	Got1	glutamate oxaloacetate transaminase 1, soluble	GOT1	12.8337	13.668	12.8015	13.5658	13.9611	14.5178	12.1766	12.4127	12.5205	13.316	11.9277	13.004	13.101	14.0149	12.3699	12.7492	-0.73113	-1.26566	0.379302	0.91383	0.0237957	0.00046828	0.158276	0.00350379	1.6235	3.32949	0.800585	2.45546
914725	Ccrn4l	CCR4 carbon catabolite repression 4-like (S. cerevisiae)	CCRN4L	11.4089	11.8331	11.2129	12.9205	11.9704	12.4029	13.0725	12.8286	12.0772	11.825	13.1487	11.3295	11.485	12.4313	12.6595	12.1011	1.17449	-0.330221	-0.558391	0.946323	0.00186335	0.660624	0.287387	0.00776707	2.7297	0.180046	0.541533	2.10974
457536	Gpam	glycerol-3-phosphate acyltransferase, mitochondrial	GPAM	12.8113	12.4205	11.8866	13.2509	13.247	13.5714	10.5564	11.2482	11.4994	10.6298	10.7153	11.1896	12.3728	13.3564	11.1013	10.8449	-1.27147	-2.51154	-0.256429	0.98364	0.00252075	4.65723e-07	0.47536	0.00201004	2.59847	6.33187	0.322977	2.6968
772486	Iqcg	IQ motif containing G	IQCG	11.2059	10.9031	11.436	12.4368	12.0872	12.0068	11.1619	11.2411	11.5307	11.9918	11.5307	11.5643	11.1817	12.177	11.3112	11.6956	0.129553	-0.481356	0.384397	0.995306	0.72771	0.111482	0.265432	0.00317601	0.138042	0.952795	0.576047	2.49812
858077	Lrrc28	leucine rich repeat containing 28	LRRC28	13.2043	13.6612	13.1618	14.3388	14.4115	14.4433	12.1996	12.026	12.3339	12.6099	11.7981	12.0614	13.3424	14.3978	12.1865	12.1565	-1.15594	-2.24138	-0.0300348	1.05541	0.00105908	1.36829e-08	0.987106	6.95397e-05	2.97507	7.86382	0.00563642	4.15777	0.0071281
838610	Thrsp	thyroid hormone responsive SPOT14 homolog (Rattus)	THRSP	18.192	18.8736	17.4092	19.0904	19.5006	19.2032	17.2406	16.9132	17.8844	17.4692	17.2495	17.1357	18.1583	19.2647	17.3461	17.2848	-0.812213	-1.97989	-0.0612609	1.10642	0.00952981	8.2268e-08	0.606347	0.000353102	2.02092	7.08477	0.217279	3.4521
860625	Fgf21	fibroblast growth factor 21	FGF21	12.684	12.8781	12.0542	13.8225	13.8606	13.4335	11.975	12.1115	13.115	11.2973	10.9477	12.7918	12.5388	13.7056	12.4005	11.6789	-0.138247	-2.02663	-0.721591	1.16679	0.792385	9.34598e-06	0.164371	0.000205811	0.101064	5.02938	0.784174	3.68653
342663	Mfsd2	major facilitator superfamily domain containing 2	#N/A	13.9765	15.1797	13.6954	14.46	15.8851	16.0247	14.9371	14.6375	13.4788	15.7948	14.5603	14.5652	14.2839	15.4566	14.3512	14.9734	0.0673017	-0.483156	0.622279	1.17274	0.909193	0.122098	0.0773703	0.00264757	0.041344	0.91329	1.11143	2.57715
646550	H2afy	H2A histone family, member Y	H2AFY	10.5807	10.797	11.1857	12.7179	11.4438	12.003	10.4923	10.5804	11.2112	11.6341	10.9536	11.1226	10.8545	12.0549	10.7613	11.2368	-0.0931618	-0.8181	0.475498	1.20044	0.842991	0.025247	0.26636	0.00297214	0.0741771	1.59779	0.57453	2.52693
764509	Cyp3a16	cytochrome P450, family 3, subfamily a, polypeptide 16	#N/A	14.5898	13.6293	13.5007	14.868	15.2318	15.3286	14.4685	14.3458	14.3106	15.0434	15.7036	15.346	13.9066	15.1428	14.3749	15.3643	0.468349	0.22153	0.989402	1.23622	0.146458	0.29776	0.000463831	0.000138533	0.834288	0.526134	3.33364	3.85845
574231	Rexo4	REX4, RNA exonuclease 4 homolog (S. cerevisiae)	REXO4	12.0802	11.6212	11.9896	13.4362	13.0869	12.8823	12.0408	12.3916	12.5363	13.3046	13.3931	13.2043	11.897	13.1351	12.3229	13.3007	0.425919	0.165552	0.977794	1.23816	0.150556	0.56436	0.0026791	0.000346653	0.822301	0.248444	2.57201	3.4601
516253	Cyp3a11|Cyp3a44|Cyp3a41	cytochrome P450, family 3, subfamily a, polypeptide 11|cytochrome P450, family 3, subfamily a, polypeptide 44|cytochrome P450, family 3, subfamily a, polypeptide 41	#N/A	14.5348	13.4372	13.7173	14.9697	15.1525	15.2845	14.4385	14.6281	14.4006	14.9688	15.7964	15.4892	13.8964	15.1356	14.4891	15.4181	0.59264	0.282547	0.929029	1.23912	0.0504791	0.173989	0.00110304	6.82743e-05	1.29689	0.759478	2.95741	4.16574
394588	Sfrs7	splicing factor, arginine/serine-rich 7	#N/A	10.4	9.91846	9.49403	10.5865	11.5747	11.4915	11.5266	10.6301	11.5333	9.97591	11.3689	10.5678	9.93749	11.2176	11.23	10.6375	1.29251	-0.580058	-0.592476	1.28009	0.00851352	0.199309	0.214492	0.00556393	2.06989	0.700474	0.668589	2.25462
915442	Glo1	glyoxalase 1	GLO1	15.4352	14.8524	15.2355	16.3177	16.5743	16.6404	15.4314	15.1175	15.2318	16.1054	16.2729	16.5429	15.1744	16.5108	15.2602	16.307	0.0858452	-0.203727	1.0468	1.33637	0.743873	0.278784	0.000121895	8.49348e-07	0.128501	0.554733	3.91401	6.07091
823359	Bmpr2	bone morphogenic protein receptor, type II (serine/threonine kinase)	BMPR2	12.6913	10.9764	11.33	12.7456	13.4175	12.9707	13.2209	12.1314	12.3049	12.9641	11.7842	11.3964	11.6659	13.0446	12.5524	12.0482	0.886522	-0.996373	-0.504163	1.37873	0.061096	0.014948	0.269147	0.00172226	1.21399	1.82542	0.57001	2.7639
624336	Elovl6	ELOVL family member 6, elongation of long chain fatty acids (yeast)	ELOVL6	17.157	15.6745	15.296	17.9036	16.8967	17.7809	14.3041	14.6659	13.9663	11.4468	14.4026	12.8365	16.0425	17.527	14.3121	12.8953	-1.73039	-4.63173	-1.41677	1.48457	0.00154601	2.45117e-08	0.0101894	0.000273265	2.81079	7.61063	1.99185	3.56342
596044	Fasn	fatty acid synthase	FASN	18.6075	14.8924	18.287	19.163	18.8811	19.0001	13.9456	16.6936	17.0458	16.2707	16.1168	16.108	17.2623	19.0147	15.895	16.1652	-1.3673	-2.84958	0.270154	1.75243	0.00632301	5.26038e-09	0.517501	0.000689198	2.19908	8.27898	0.286089	3.16166
903822	Myef2	myelin basic protein expression factor 2, repressor	MYEF2	10.9695	8.93454	9.93336	11.4266	12.3844	11.3244	10.618	11.0443	9.18618	8.59162	10.3059	9.8444	9.94579	11.7118	10.2828	9.58063	0.337052	-2.13119	-0.702214	1.76602	0.588017	0.000340299	0.208017	0.00166034	0.23061	3.46814	0.681901	2.7798
741104	Cpeb1	cytoplasmic polyadenylation element binding protein 1	CPEB1	7.519	8.51965	7.57401	9.74782	10.0044	9.93585	8.28673	8.08378	7.83826	8.13737	9.27637	7.97893	7.87089	9.89604	8.06959	8.46422	0.198703	-1.43181	0.394635	2.02515	0.804947	0.0394884	0.390344	0.00854557	0.094233	1.40353	0.408552	2.06826
886035	Cyp2b9	cytochrome P450, family 2, subfamily b, polypeptide 9	0	7.76517	8.89403	8.28494	10.188	10.1475	12.0351	7.9778	8.11871	9.33323	10.276	10.5119	9.20067	8.31471	10.7902	8.47658	9.99619	0.161867	-0.793997	1.51961	2.47547	0.717378	0.105517	0.0336186	0.00420111	0.144252	0.976679	1.47342	2.37664
545315	Snag1	sorting nexin associated golgi protein 1	#N/A	8.04727	6.9971	6.95763	10.6711	11.4101	11.4109	8.09539	8.37296	7.76272	9.06578	11.0517	11.0962	7.334	11.164	8.07702	10.4046	0.74302	-0.759434	2.32755	3.83	0.276383	0.211814	0.00277635	3.99461e-05	0.558488	0.674046	2.55653	4.39853

## Sheet: notes
Genes were selected based on bayesP<0.01 and absolute log ratio>0.58. This is the less stringent version of DE gene selection. These genes will be used in IPA and ReactomeFI.
Human symbols were mapped to mouse symbols from the Homologene database (build 67, released Jan 8, 2013). Not all mouse gene symbols had human homologs. They were removed when creating input files for Reactome FI.
"summary_topDE_alltx": top 25 up- and downregulated probesets for each comparison. In some cases, multiple probesets may code for the same gene

## Sheet: commonanduniquegenes
Common elements in "kzhfvskzlf" and "jhfvsjlf":	Elements only in "kzhfvskzlf":	Elements only in "jhfvsjlf":				Common elements in "jhfvskzhf" and "jlfvskzlf":	Elements only in "jhfvskzhf":	Elements only in "jlfvskzlf":
Per3	Try10l|LOC436522|Try4	Cyp4a14				Snag1	Cyp4a14	Cpeb1
Ppp1r3g	Ddx46	Herpud1				Fos	Csrp3	Cyp2b9
Cyp2a5	Akr1c6	Csrp3				Mapk3	Ell3	Myef2
Chrna4	Ly6d	Ell3				Dbr1	Blnk	Hs3st3a1
Reck	Fos	Rabgap1l				Rexo4	Prss8	Serpine1
Fst	Pim1	Myef2				Klhl25	Dido1	Sfrs7
Clcn2	Wdr61	Mdfic				Lrrc16	Slc6a8	Nr5a2
Col15a1	Cxcl14	Prss8				Cyp3a11|Cyp3a44|Cyp3a41	Hunk|LOC630567	Syce2
Krt2-10	Sfrs7	Arhgef15				Cyp3a16	Arhgef15	Sfrs10
Por	Syce2	Neurl2				Cyp2c39	Bhlhb8	Zfp112
Rpia	Dyrk1b	Cyp4a10				Fbxo31	Cep1	Jmjd2b
Scd1	Hectd1	Elf5				Ddc	Pim1	Zfp408
Dbp	Fmo4	LOC632282|Cacna1f				Dio1	Xlr3b|Xlr3a	H2afy
G6pd2	Zfp612	Fbxo21				Ches1	Rps6kl1	Iqcg
Aatk	Rnf186	Dnpep				Glo1	Ela2a	Bmpr2
Gpam	Irf5	Mthfd1l				Sdf2l1	Cd276	Vnn3
Rdh9	Anxa1	Mapk3				Dhcr24	Prc1	Edg8
Tmem86b	Pmfbp1	Sfrs10				Ang2	Fmo4	Prtn3
Tef	Olfr985	Cdk4|LOC640611				Ang1	Rnf186	Tceal8
Capg	Bpil3	Crygn				Cyp3a44	Myc	Ccrn4l
Pklr	Pelp1	Usp5					Olfr985	Ndrg1
Cml1	Srrp	Upp2					Rin3	Aldoc
Serpina7	H3f3a	Slc1a2					Raet1b	Gpam
Igfbp1	Smpd3	Meox1					LOC638935|Padi2	Rdh9
Tmie	Olfr298	Gngt1					St3gal5	Il6ra
LOC381948|Nalp12	Atg3	Serpina3a|LOC635113					Acot1	Casq2
Nalp6	Atcay	Mthfd2					Slpi	Fgf21
Lrrc28	Raet1b	St3gal5					Tmem12	Lrrc28
Fabp5	Arrdc2	Abi3					Ssr1	Got1
Ang2	Lrrtm4	Clpp					Clec4n	Fabp5
Spon2	Gga1	Psmb10					P2ry6	Dact2
Selenbp2|Selenbp1	Ggnbp1	Ngfa					Psap	Ptk9
Slc30a10	Slpi	Slc39a10					Xlkd1	Slc39a4
Peci	Abcc2	Tspyl4					Ntrk2	Fasn
Nr1i3	Pdzk1ip1	Acot1					Atad1	Zfp385
Net1	Zyg11bl	C8a					Prodh	C6
Orm2	Adam3	Tat					Pdcd4	Mfsd2
Fasn	Rhpn2	Ssr1					Gna14	Susd4
Ang3|Ang4	Snx26	Edg8					Serinc2	Iqsec3
Hsd17b13	Foxi2	Prtn3					Tor3a	Sqle
Gale	Olfr121|Olfr120|Olfr122|Olfr129	Pkhd1					Aldh2	Elovl6
Hsd17b9	Wdr4	Il1rl1					Ccl6	Fgl1
Iqsec3	Ccrn4l	Psap					Gadd45a	Dym
Celsr1	ORF21	Prei4					Rgs5	Cp
Cyp2a4	Syt1	Olfr748|Olfr746					Impa2	Agxt
Elovl6	Olfr332	Dbr1					Foxq1	Gpi1
Aqp11	Hoxc4	LOC639023|Cyp2c50|Cyp2c37|Cyp2c54					Ctgf	G6pc
Agxt2l1	Cxx1a|Cxx1b	Tceal8					Yipf5	Cyp1a2
Aacs	Orm3	Ugt1a2|Ugt1a5|Ugt1a7c|Ugt1a9|Ugt1a6a|Ugt1a1|Ugt1a6b|Ugt1a10					Acsl3	Acaa1a|MGC29978
Dusp1	Rbmxrt	Mcm5					Sucnr1	Thrsp
Sc4mol	Tmem25	Socs2					Raet1e|Raet1c|Raet1d|Raet1b|Raet1a	Rnase4
Agmat	Phf15	Vkorc1l1					Il18bp	Mup4
Mid1ip1	Pim3	Anpep					Tmem98
Igfbp2	Lmyc1	Prodh					Id1
Mod1	Akr1e1	Gna14					Slc40a1
Mcm10	Parp9	Eme1					Rbed1
Tkt	Flnc|LOC545833	Aldh2					Acacb
Ugp2	Cdc42se2	Pkd1					Cyp2a12
Edf1	Ddef2	Lrrc16					H2-Q1
Ppp1r3b	Impa2	Aldoc					Socs3
Dak	Ly6g6c	Pdk4					Mt1
Ang1	Enpp2	Yipf5					Ly6a
Agxt	Tmc7	Pdhb					Tram2
Gpi1	Rsbn1	Il6ra					Psmb8
Ndrg2	Ctgf	Acsl3					Egfr
Gpt1	Gpr113	Sucnr1					Zbp1
Gstm2	Mpzl1	Bet1					Jun
Tubb2a	Gloxd1	Arntl					Cd74
Rarres2	Bxdc2	Cyp2a12					Ddah1
Srebf1	Tmsb10	Hdac11					LOC638147|LOC433328|Plscr1
LOC639819|Mod1	Akap10	Ubc					Apoe
Khk	Bloc1s1	Fgf21					LOC381948|Nalp12
Aqp8	LOC634241|Timeless	Socs3					LOC625927|Gsta2
Cml2|1700019G17Rik	Nudt7	Mt1					Dlc1
Cyp2f2	Cmtm3	Ly6a					Nnmt
G6pc	Acacb	Afmid					Serpina3n
Eno1|LOC545568|LOC433182	Ppapdc1a	Creb3l3					Morf4l2
Cyp1a2	Ptgds2	Zbp1					As3mt
Thrsp	Stim1	Cd74					Gstt2
Acsl5	Casq2	Dcxr					Fahd1
Elovl5	Adamtsl2	Gpr146					Gsta1|Gsta2
Rnase4	Sephs2	Sgk2					Eif4ebp1
Apoc3	Alk	Il1r1					Mvd
	Agpat1	LOC625927|Gsta2					Slc13a3
	Dbt	Mafb					Serpina9
	Stx7	Parva					Rbpms
	Psma4	Nuak2					Saa3
	Zfp688	Serpina3n					Vdp
	Acr	Morf4l2					Ehhadh
	Car1	Got1					Tuba8
	Igbp1	Gstt2					Vim
	Casp9	Xpot					Hmox1
	Jun	Mafg					Armet
	Olfr1013	Rnf11					Lcn2
	Srp19	Gsta1|Gsta2					Axl
	Tuba1	Dact2					Hod
	Rnf6	Aprt					Slc24a6
	Olfr1259|Olfr1255	Nid2					Scfd1
	Cdcp1	Bmyc					H2-Ab1|LOC641240
	Fkbp10	Slc13a3					Inhbc
	Ptpns1	Gng12					Creld2
	Rpo1-1	Fbxo31					Cyp2c44
	Rhox6	Arf4					Dnajb9
	Fahd1	Serpina9					Tyrobp
	C1ql1	Rbpms					Klf10
	Olfr209|Olfr208	Vdp					Orm2
	Tubb6	Rab24					Plekhc1
	Col4a6	Ehhadh					Grn
	Nptxr	Sesn3					Nfil3
	Olfr1410	Casp6					Dirc2
	Olfr386	Dapk2					Crat
	Sgk	Tbrg4					Keg1
	Rai17	Armet					Zfpm1
	Sprrl9	Pla2g12a					Hao1
	Snrp70	Ppap2b					Gstt3
	Etv4	Ppgb					Grina
	Cda	Abcc3					Aox3
	Ptgfrn	2013-09-09					Sdc3
	Mycs	Slc24a6					Aox1
	Nhlh2	Epb4.1					C1qg
	Serpina4-ps1	Cml5					Hexa
	Ddc	Derl2					F11
	Ins1	Rxra					Gstm6
	Nr1h4	Calm1					LOC622200|Gmps|LOC639869|LOC630615
	Cyp2d13	Dnajb9					Decr2
	Ptk9	Tmed3					Tubb3
	Ddx5	Vat1					S100a10
	Ela1	Pdk1					Bnip3
	Gas5	Eif4ebp2					Psmb9
	Iqcd	Cxadr					Alas1
	Rcl1	Nfil3					Apoa1
	Frs3	Ifi30					Sult5a1
	Eomes	Plxnb2					Cd5l
	Mgat4b	Klf13					LOC633677|Eprs
	Zc3h3	Arcn1					Hes6
	Hadhb|LOC623031	Nr0b2					Tmed9
	Klf10	Hspa1a|Hspa1b					Sult1a1
	2013-03-05	Tars					Bst2
	Nola3	Pcdh1					LOC635060|Mpeg1
	Zfp385	Fars2					H2-Eb1
	C6	Keg1					Ugt2b38|Ugt2b37|Ugt2b5
	Lyzl6	Zfpm1					Dnajb11
	Ccbl1	Gsta4					Hsd3b4
	Pfdn2	Gna12					Errfi1
	Hao1	Pter					Lect2
	Aox3	Slc2a2					Hspa5
	Pabpn1	Susd4					Insig1|LOC625787
	Th1l	Wdr51a					Tdo2
	Spsb2	Sqle					Phlda1
	Egfr	Slc3a1					Saa2|Saa1
	F11	Sec61b					Tubb2a
	Trygn16	Dbi					Tsc22d1
	Myl6	Decr2					Cebpb
	LOC280487|Sgip1	Tram1					Aqp8
	Fdft1|LOC627717	Ivd					Tuba4
	S100a10	Tubb3					Elovl3
	Amacr	Cd8b1|2410014A08Rik					LOC619604|Hsd3b5
	Sod3	Ces1					Orm1
	Agxt2	Mal2					Hbb-b2|Hbb|Hbb-b1
	Dci	Gpd2					Orm1|Orm2|Orm3
	Slco2b1	LOC627788|Dynll1|LOC637840					H2-K1
	Atp1a2	Ppp1r3c					Hbb|Cnot7
	Pxmp2	Alas1
	Hes6	Acat2
	LOC634694|Prss3|LOC547443	Ak2
	Prkrip1	Apoa1
	Sidt2	Cyp2j6
	Fgl1	Sult5a1
	Cd79a	Aadat
	Dnaja1	Unc84b
	Serpinb6a	Calr
	Bst2	Ces6
	Actg1|LOC545167	Bnip3|LOC624862
	Dym	Clec2d
	Galm	Tm4sf4
	Paqr9	Cd1d1
	Clk3	Psma7
	Cp	Sult1a1
	Lect2	Acbd4
	Rpn2	Lbp
	Cldn4	Pgam1
	Cul7	Pigr
	Insig2	Gys2|LOC633620
	Saa2|Saa1	Rpl22
	Es31|LOC13909	Upb1
	Apcs	Insig1|LOC625787
	Tsc22d1	Acaa1a
	Rgn	Slc27a5
	Mcf2l	Abat
	Cabc1	Cebpb
	Cyp8b1	Cyp27a1
	Acaa1a|MGC29978	Aqp9
	Cox8a	Gnmt
	Usmg5	Inmt
	Serpina3m	Itih2
	Orm1	Leap2
	Hpd	Fbp1
	Fth1	Tuba6
	H2-K1	Uox
	Ifitm3	Elovl3
	H2-Q10	Orm1|Orm2|Orm3
		Slc27a2
		Mup5
		Apoc1

## Sheet: summary_topDE_avg_log_pval
ProbeID	Gene_Symbol	avglogsignal_group1	avglogsignal_group2	logratio_group2vsgroup1	pvalue	group1	group2		Gene_Symbol	avglogsignal_group1	avglogsignal_group2	logratio_group2vsgroup1	pvalue	group1	group2		ProbeID	Gene_Symbol	avglogsignal_group1	avglogsignal_group2	logratio_group2vsgroup1	pvalue	group1	group2		ProbeID	Gene_Symbol	avglogsignal_group1	avglogsignal_group2	logratio_group2vsgroup1	pvalue	group1	group2			ProbeID	Gene_Symbol	avglogsignal_group1	avglogsignal_group2	logratio_group2vsgroup1	pvalue	group1	group2
538584	Per3	8.27421	11.0729	2.79871	0.000242186	KZHF	KZLF		Per3	8.27421	11.0729	2.79871	0.000242186	KZHF	KZLF		495977	Csrp3	8.06124	11.152	3.09075	0.000621317	JHF	JLF		479744	Cyp4a14	10.2461	13.3812	3.13501	0.00014576	JHF	KZHF			545315	Snag1	7.334	11.164	3.83	3.99461e-05	JLF	KZLF
713041	Dbp	12.8388	15.4842	2.64538	2.15e-06	KZHF	KZLF		Dbp	12.8388	15.4842	2.64538	2.15e-06	KZHF	KZLF		713041	Dbp	12.2303	15.2008	2.97049	2.00457e-05	JHF	JLF		726901	Lcn2	11.518	14.3405	2.82249	0.123196	JHF	KZHF			886035	Cyp2b9	8.31471	10.7902	2.47547	0.00420111	JLF	KZLF
322844	Per3	7.97208	10.3007	2.32859	0.00625199	KZHF	KZLF		Per3	7.97208	10.3007	2.32859	0.00625199	KZHF	KZLF		473612	Dbr1	8.50613	11.3577	2.85162	0.000309439	JHF	JLF		463565	Fos	7.77022	10.1796	2.40934	0.0496043	JHF	KZHF			741104	Cpeb1	7.87089	9.89604	2.02515	0.00854557	JLF	KZLF
369713	Try10l|LOC436522|Try4	8.29067	10.514	2.22337	0.00339412	KZHF	KZLF		Try10l|LOC436522|Try4	8.29067	10.514	2.22337	0.00339412	KZHF	KZLF		550392	Mapk3	8.83717	11.599	2.76182	0.000577998	JHF	JLF		322464	Raet1b	9.29759	11.6652	2.36758	0.523148	JHF	KZHF			903822	Myef2	9.94579	11.7118	1.76602	0.00166034	JLF	KZLF
929097	Cyp2f2	18.1406	20.0643	1.92372	1.4e-06	KZHF	KZLF		Cyp2f2	18.1406	20.0643	1.92372	1.4e-06	KZHF	KZLF		830658	Apoa1	14.834	17.4166	2.5826	2.48549e-05	JHF	JLF		829053	Blnk	7.94549	10.303	2.35756	0.249801	JHF	KZHF			596044	Fasn	17.2623	19.0147	1.75243	0.000689198	JLF	KZLF
833778	Cyp2a4	15.5745	17.3488	1.77431	2.84e-07	KZHF	KZLF		Cyp2a4	15.5745	17.3488	1.77431	2.84e-07	KZHF	KZLF		775978	Cd74	10.7786	13.3514	2.57288	0.0010375	JHF	JLF		545315	Snag1	8.07702	10.4046	2.32755	0.211814	JHF	KZHF			624336	Elovl6	16.0425	17.527	1.48457	0.000273265	JLF	KZLF
546246	Ddx46	8.7925	10.4541	1.66159	0.00954305	KZHF	KZLF		Ddx46	8.7925	10.4541	1.66159	0.00954305	KZHF	KZLF		378487	Arhgef15	9.00503	11.5661	2.56105	0.000287704	JHF	JLF		819036	Rin3	9.98292	12.2809	2.298	0.112859	JHF	KZHF			823359	Bmpr2	11.6659	13.0446	1.37873	0.00172226	JLF	KZLF
462766	Akr1c6	9.6296	11.234	1.60444	0.00769847	KZHF	KZLF		Akr1c6	9.6296	11.234	1.60444	0.00769847	KZHF	KZLF		764722	Prtn3	7.7655	10.2908	2.5253	0.00309398	JHF	JLF		299162	Ctgf	10.4316	12.6936	2.26202	0.0415843	JHF	KZHF			915442	Glo1	15.1744	16.5108	1.33637	8.49348e-07	JLF	KZLF
834900	Igbp1	12.4753	13.9873	1.51198	0.00129787	KZHF	KZLF		Igbp1	12.4753	13.9873	1.51198	0.00129787	KZHF	KZLF		479744	Cyp4a14	10.8676	13.3812	2.51351	0.00014576	JHF	JLF		775978	Cd74	11.1027	13.3514	2.2487	0.0010375	JHF	KZHF			394588	Sfrs7	9.93749	11.2176	1.28009	0.00556393	JLF	KZLF
592440	Fmo4	9.31748	10.7983	1.4808	0.00770694	KZHF	KZLF		Fmo4	9.31748	10.7983	1.4808	0.00770694	KZHF	KZLF		403493	Sfrs10	8.44034	10.9187	2.47837	0.00234025	JHF	JLF		884340	Olfr985	7.28638	9.52627	2.23989	0.363642	JHF	KZHF			516253	Cyp3a11|Cyp3a44|Cyp3a41	13.8964	15.1356	1.23912	6.82743e-05	JLF	KZLF
551343	Serpina4-ps1	14.0351	15.4891	1.45399	0.00976879	KZHF	KZLF		Serpina4-ps1	14.0351	15.4891	1.45399	0.00976879	KZHF	KZLF		925552	Aldh2	10.8414	13.206	2.36457	0.0024939	JHF	JLF		916906	Mt1	13.8662	16.0921	2.22589	1.40622e-06	JHF	KZHF			574231	Rexo4	11.897	13.1351	1.23816	0.000346653	JLF	KZLF
920778	Pim3	12.2708	13.7234	1.45264	0.000197143	KZHF	KZLF		Pim3	12.2708	13.7234	1.45264	0.000197143	KZHF	KZLF		818277	LOC381948|Nalp12	13.3679	15.7292	2.36135	2.6045e-07	JHF	JLF		609275	Cep1	8.06974	10.1499	2.08015	0.139065	JHF	KZHF			764509	Cyp3a16	13.9066	15.1428	1.23622	0.000138533	JLF	KZLF
504226	Irf5	9.95242	11.405	1.45255	0.00144677	KZHF	KZLF		Irf5	9.95242	11.405	1.45255	0.00144677	KZHF	KZLF		538584	Per3	8.30061	10.6029	2.30233	0.00273716	JHF	JLF		778366	Acacb	9.8582	11.8661	2.00789	0.238923	JHF	KZHF			646550	H2afy	10.8545	12.0549	1.20044	0.00297214	JLF	KZLF
920440	Pim1	9.89474	11.3268	1.4321	0.00305188	KZHF	KZLF		Pim1	9.89474	11.3268	1.4321	0.00305188	KZHF	KZLF		659754	Dnpep	9.19359	11.3907	2.19713	0.00333699	JHF	JLF		819312	Myc	8.55468	10.5413	1.98658	0.280451	JHF	KZHF			342663	Mfsd2	14.2839	15.4566	1.17274	0.00264757	JLF	KZLF
334943	Rnf186	11.2543	12.6547	1.40037	0.00256166	KZHF	KZLF		Rnf186	11.2543	12.6547	1.40037	0.00256166	KZHF	KZLF		704099	Cyp4a10	9.27939	11.4647	2.18528	0.00296039	JHF	JLF		830658	Apoa1	15.4594	17.4166	1.95718	2.48549e-05	JHF	KZHF			860625	Fgf21	12.5388	13.7056	1.16679	0.000205811	JLF	KZLF
366245	Cyp2a5	10.3005	11.6959	1.39544	0.000826641	KZHF	KZLF		Cyp2a5	10.3005	11.6959	1.39544	0.000826641	KZHF	KZLF		574167	Herpud1	8.41709	10.5915	2.17444	0.00933858	JHF	JLF		473612	Dbr1	9.41182	11.3577	1.94592	0.000309439	JHF	KZHF			838610	Thrsp	18.1583	19.2647	1.10642	0.000353102	JLF	KZLF
911635	Aox3	15.2491	16.6422	1.39313	4.01e-06	KZHF	KZLF		Aox3	15.2491	16.6422	1.39313	4.01e-06	KZHF	KZLF		923025	Anpep	9.77205	11.9273	2.15527	0.00280389	JHF	JLF		513587	Cd276	9.26817	11.1613	1.89309	0.194133	JHF	KZHF			858077	Lrrc28	13.3424	14.3978	1.05541	6.95397e-05	JLF	KZLF
729898	Selenbp2|Selenbp1	14.0068	15.3731	1.36627	2.21e-05	KZHF	KZLF		Selenbp2|Selenbp1	14.0068	15.3731	1.36627	2.21e-05	KZHF	KZLF		855489	Cyp2a12	11.7779	13.9284	2.15056	0.000630137	JHF	JLF		923226	Rps6kl1	8.95428	10.7745	1.8202	0.0144913	JHF	KZHF			772486	Iqcg	11.1817	12.177	0.995306	0.00317601	JLF	KZLF
742855	Zfp612	10.7215	12.069	1.34747	0.0037236	KZHF	KZLF		Zfp612	10.7215	12.069	1.34747	0.0037236	KZHF	KZLF		925595	Psmb10	9.56406	11.7085	2.14443	0.00220307	JHF	JLF		634185	Slc6a8	8.81496	10.6189	1.80395	0.11747	JHF	KZHF			457536	Gpam	12.3728	13.3564	0.98364	0.00201004	JLF	KZLF
342005	Wdr61	9.78967	11.1184	1.32872	0.00824474	KZHF	KZLF		Wdr61	9.78967	11.1184	1.32872	0.00824474	KZHF	KZLF		729898	Selenbp2|Selenbp1	13.6712	15.7879	2.11674	1.04751e-05	JHF	JLF		917278	Mt1	12.1003	13.9016	1.80135	0.000203348	JHF	KZHF			914725	Ccrn4l	11.485	12.4313	0.946323	0.00776707	JLF	KZLF
760316	Rdh9	12.8304	14.1552	1.3248	0.00014512	KZHF	KZLF		Rdh9	12.8304	14.1552	1.3248	0.00014512	KZHF	KZLF		442176	Neurl2	8.97961	11.0755	2.09593	0.00206055	JHF	JLF		569396	Slc24a6	13.5502	15.3368	1.78656	0.00134618	JHF	KZHF			335092	Got1	13.101	14.0149	0.91383	0.00350379	JLF	KZLF
394588	Sfrs7	9.93749	11.23	1.29251	0.00851352	KZHF	KZLF		Sfrs7	9.93749	11.23	1.29251	0.00851352	KZHF	KZLF		544383	Fbxo21	9.45449	11.5445	2.08997	0.00189977	JHF	JLF		495977	Csrp3	9.36996	11.152	1.78203	0.000621317	JHF	KZHF			473917	Vnn3	11.2065	12.1164	0.909888	0.00581569	JLF	KZLF
926089	Pxmp2	15.3949	16.6501	1.25517	0.00259222	KZHF	KZLF		Pxmp2	15.3949	16.6501	1.25517	0.00259222	KZHF	KZLF		688680	Prodh	11.4199	13.4973	2.07739	0.00037623	JHF	JLF		430088	P2ry6	9.4308	11.1817	1.75091	0.171204	JHF	KZHF			550131	Tceal8	12.119	12.9709	0.851891	0.00803227	JLF	KZLF
475885	Hectd1	10.7606	11.9773	1.21675	0.00618328	KZHF	KZLF		Hectd1	10.7606	11.9773	1.21675	0.00618328	KZHF	KZLF		916906	Mt1	14.0676	16.0921	2.02444	1.40622e-06	JHF	JLF		920320	Clec4n	9.65966	11.3444	1.6847	0.85111	JHF	KZHF			931432	Lrrc16	12.1304	12.9802	0.849831	0.00797559	JLF	KZLF
927795	Tef	13.1876	14.3885	1.20089	0.000325701	KZHF	KZLF		Tef	13.1876	14.3885	1.20089	0.000325701	KZHF	KZLF		553772	Usp5	8.98157	10.9961	2.01456	0.00546649	JHF	JLF		910257	Psmb8	11.5831	13.2114	1.62831	0.0488008	JHF	KZHF			472781	Dio1	13.8493	14.688	0.838714	0.00846639	JLF	KZLF
911573	Net1	13.7631	9.40113	-4.36195	9.92e-05	KZHF	KZLF		Fst	11.6846	9.64789	-2.03669	0.0035148	KZHF	KZLF		624336	Elovl6	17.527	12.8953	-4.63173	2.45117e-08	JHF	JLF		726688	Egfr	15.5935	14.4848	-1.10867	0.497604	JHF	KZHF			916992	Sdf2l1	15.3748	14.3001	-1.07467	0.000861254	JLF	KZLF
575019	Scd1	11.7414	8.07374	-3.66762	9.28e-06	KZHF	KZLF		Gga1	10.6817	8.61731	-2.06441	0.00129165	KZHF	KZLF		884393	Chrna4	10.9928	7.50641	-3.48638	0.00108855	JHF	JLF		559603	Mvd	13.9597	12.8416	-1.11801	0.0204799	JHF	KZHF			869338	Dact2	13.8104	12.7307	-1.07966	0.00139543	JLF	KZLF
576856	Olfr1013	11.5401	8.63346	-2.90667	0.0079928	KZHF	KZLF		Ddef2	11.4743	9.3887	-2.0856	0.00164429	KZHF	KZLF		911573	Net1	12.9206	9.45264	-3.46798	0.000232245	JHF	JLF		640447	Dhcr24	15.9028	14.6709	-1.23191	0.326619	JHF	KZHF			790113	Fgl1	15.5533	14.4584	-1.09488	0.00614858	JLF	KZLF
660655	Ppp1r3g	11.0032	8.10008	-2.90308	0.000711754	KZHF	KZLF		Reck	10.6684	8.57715	-2.09127	0.00182038	KZHF	KZLF		656577	Serpina7	13.484	10.3068	-3.17717	2.23629e-05	JHF	JLF		770220	Rgs5	13.0154	11.7628	-1.25258	0.0732959	JHF	KZHF			529335	Sqle	15.0551	13.9601	-1.09495	0.00297937	JLF	KZLF
463565	Fos	10.5954	7.77022	-2.82514	0.000879815	KZHF	KZLF		G6pd2	11.7364	9.58869	-2.14768	0.000349789	KZHF	KZLF		575019	Scd1	11.9953	8.89673	-3.09858	9.4933e-05	JHF	JLF		650789	Dido1	11.902	10.6485	-1.25351	0.918839	JHF	KZHF			760316	Rdh9	12.8304	11.7006	-1.12988	0.00431478	JLF	KZLF
577604	Ly6d	10.5285	7.75592	-2.77262	0.00212379	KZHF	KZLF		Raet1b	11.5226	9.29759	-2.22503	0.000711498	KZHF	KZLF		777826	LOC639819|Mod1	18.5845	15.6739	-2.91067	1.73489e-07	JHF	JLF		770021	Hsd3b4	17.3616	16.0333	-1.32829	0.0180256	JHF	KZHF			753916	Zfp385	14.1692	13.0099	-1.15928	0.00621918	JLF	KZLF
930421	Pdzk1ip1	11.0629	8.36793	-2.69493	0.000294552	KZHF	KZLF		Tmc7	11.0591	8.82256	-2.23654	0.0059273	KZHF	KZLF		596044	Fasn	19.0147	16.1652	-2.84958	5.26038e-09	JHF	JLF		479200	Egfr	13.0115	11.6723	-1.3392	0.0614742	JHF	KZHF			557456	Fabp5	13.0467	11.8582	-1.18858	0.00482095	JLF	KZLF
884393	Chrna4	11.01	8.39656	-2.61345	0.00538617	KZHF	KZLF		Olfr985	9.54366	7.28638	-2.25728	0.00801651	KZHF	KZLF		356717	Elf5	9.95014	7.27832	-2.67182	0.00287918	JHF	JLF		911702	Armet	14.1534	12.7955	-1.35792	0.000725269	JHF	KZHF			916686	Ndrg1	12.5604	11.3479	-1.21248	0.00715811	JLF	KZLF
461332	Olfr1410	12.1702	9.57901	-2.59114	0.00955221	KZHF	KZLF		Prkrip1	14.8896	12.5862	-2.30341	0.00266561	KZHF	KZLF		892935	Mod1	16.6021	14.0634	-2.53861	4.8148e-06	JHF	JLF		421504	LOC638935|Padi2	11.2739	9.91464	-1.35924	0.350837	JHF	KZHF			480978	Casq2	12.4782	11.262	-1.21613	0.00440451	JLF	KZLF
534269	Foxi2	10.7542	8.2303	-2.52394	0.00142357	KZHF	KZLF		Srrp	9.93236	7.62231	-2.31005	0.00276048	KZHF	KZLF		457536	Gpam	13.3564	10.8449	-2.51154	4.65723e-07	JHF	JLF		592440	Fmo4	10.7983	9.41727	-1.38101	0.0814266	JHF	KZHF			694120	Il6ra	12.6731	11.2969	-1.37617	0.00150193	JLF	KZLF
918786	Nhlh2	12.8205	10.3501	-2.47035	0.00466583	KZHF	KZLF		Acacb	12.2174	9.8582	-2.35919	0.000279523	KZHF	KZLF		336724	Pklr	13.4368	11.0373	-2.39946	8.85063e-08	JHF	JLF		776880	Sucnr1	12.9362	11.5467	-1.38944	0.00111699	JHF	KZHF			817827	Edg8	11.6791	10.2656	-1.41351	0.00607317	JLF	KZLF
850385	Krt2-10	11.4334	9.03071	-2.40264	8.92e-05	KZHF	KZLF		Mod1	16.3284	13.9528	-2.37563	2.32e-06	KZHF	KZLF		825625	Fst	11.8347	9.4892	-2.34552	9.07719e-05	JHF	JLF		749506	Gna14	11.8501	10.4107	-1.43932	0.00615956	JHF	KZHF			640447	Dhcr24	15.8471	14.3708	-1.47623	0.000118497	JLF	KZLF
568263	Pmfbp1	9.99515	7.60024	-2.39491	0.00731874	KZHF	KZLF		Pmfbp1	9.99515	7.60024	-2.39491	0.00731874	KZHF	KZLF		858077	Lrrc28	14.3978	12.1565	-2.24138	1.36829e-08	JHF	JLF		911635	Aox3	16.6422	15.2027	-1.43954	0.701254	JHF	KZHF			741669	Syce2	10.81	9.19923	-1.61074	0.00642163	JLF	KZLF
892935	Mod1	16.3284	13.9528	-2.37563	2.32e-06	KZHF	KZLF		Krt2-10	11.4334	9.03071	-2.40264	8.92e-05	KZHF	KZLF		694508	Igfbp1	14.9876	12.8205	-2.1671	0.00026267	JHF	JLF		918196	Xlr3b|Xlr3a	11.0398	9.57318	-1.4666	0.203675	JHF	KZHF			566824	Zfp408	9.94099	8.26334	-1.67765	0.00880306	JLF	KZLF
778366	Acacb	12.2174	9.8582	-2.35919	0.000279523	KZHF	KZLF		Nhlh2	12.8205	10.3501	-2.47035	0.00466583	KZHF	KZLF		903822	Myef2	11.7118	9.58063	-2.13119	0.000340299	JHF	JLF		334943	Rnf186	12.6547	11.1494	-1.5053	0.341139	JHF	KZHF			813137	Nr5a2	10.6421	8.91175	-1.73037	0.00859533	JLF	KZLF
339692	Srrp	9.93236	7.62231	-2.31005	0.00276048	KZHF	KZLF		Foxi2	10.7542	8.2303	-2.52394	0.00142357	KZHF	KZLF		348641	Reck	10.3384	8.22941	-2.10903	0.00231644	JHF	JLF		353281	Ssr1	11.9458	10.3024	-1.64335	0.00470571	JHF	KZHF			463565	Fos	10.5954	8.79298	-1.80238	0.00821598	JLF	KZLF
725337	Prkrip1	14.8896	12.5862	-2.30341	0.00266561	KZHF	KZLF		Olfr1410	12.1702	9.57901	-2.59114	0.00955221	KZHF	KZLF		912101	Mthfd2	10.4314	8.3608	-2.07061	0.00154674	JHF	JLF		920440	Pim1	11.3268	9.65814	-1.6687	0.750316	JHF	KZHF			609996	Jmjd2b	9.70525	7.85963	-1.84563	0.00760228	JLF	KZLF
884340	Olfr985	9.54366	7.28638	-2.25728	0.00801651	KZHF	KZLF		Chrna4	11.01	8.39656	-2.61345	0.00538617	KZHF	KZLF		905930	Orm1|Orm2|Orm3	19.8644	17.8061	-2.05829	2.99448e-06	JHF	JLF		751756	Bhlhb8	10.308	8.45457	-1.85347	0.139507	JHF	KZHF			375535	Hs3st3a1	9.85744	7.97189	-1.88555	0.00497946	JLF	KZLF
858858	Tmc7	11.0591	8.82256	-2.23654	0.0059273	KZHF	KZLF		Pdzk1ip1	11.0629	8.36793	-2.69493	0.000294552	KZHF	KZLF		860625	Fgf21	13.7056	11.6789	-2.02663	9.34598e-06	JHF	JLF		793155	Hunk|LOC630567	10.3428	8.44582	-1.89696	0.740519	JHF	KZHF			403493	Sfrs10	10.4791	8.44034	-2.03877	0.00469615	JLF	KZLF
322464	Raet1b	11.5226	9.29759	-2.22503	0.000711498	KZHF	KZLF		Ly6d	10.5285	7.75592	-2.77262	0.00212379	KZHF	KZLF		932674	Pdk4	13.0357	11.0427	-1.99303	6.27226e-06	JHF	JLF		918096	Prc1	10.0298	8.02574	-2.00405	0.0469402	JHF	KZHF			666673	Zfp112	9.57425	7.48857	-2.08568	0.00841456	JLF	KZLF
331332	G6pd2	11.7364	9.58869	-2.14768	0.000349789	KZHF	KZLF		Fos	10.5954	7.77022	-2.82514	0.000879815	KZHF	KZLF		838610	Thrsp	19.2647	17.2848	-1.97989	8.2268e-08	JHF	JLF		331509	Klhl25	12.2218	9.93487	-2.28697	0.177792	JHF	KZHF			473612	Dbr1	10.7024	8.50613	-2.19625	0.00782422	JLF	KZLF
348641	Reck	10.6684	8.57715	-2.09127	0.00182038	KZHF	KZLF		Ppp1r3g	11.0032	8.10008	-2.90308	0.000711754	KZHF	KZLF		861006	Olfr748|Olfr746	11.2193	9.2647	-1.95461	0.000454462	JHF	JLF		515336	Ntrk2	11.9811	9.65784	-2.32326	0.0222468	JHF	KZHF			550392	Mapk3	11.1287	8.83717	-2.29149	0.00299879	JLF	KZLF
530139	Ddef2	11.4743	9.3887	-2.0856	0.00164429	KZHF	KZLF		Olfr1013	11.5401	8.63346	-2.90667	0.0079928	KZHF	KZLF		305586	Mdfic	10.5618	8.6189	-1.94294	0.0099067	JHF	JLF		912383	Ela2a	10.3639	7.81998	-2.54389	0.160775	JHF	KZHF			572686	Serpine1	10.0099	7.71825	-2.29167	0.00157965	JLF	KZLF
298479	Gga1	10.6817	8.61731	-2.06441	0.00129165	KZHF	KZLF		Scd1	11.7414	8.07374	-3.66762	9.28e-06	KZHF	KZLF		398481	Tubb2a	17.4581	15.5309	-1.9272	1.01698e-06	JHF	JLF		579377	Prss8	11.9817	9.32354	-2.65812	0.003118	JHF	KZHF			764722	Prtn3	10.6557	7.7655	-2.89015	0.000968347	JLF	KZLF
825625	Fst	11.6846	9.64789	-2.03669	0.0035148	KZHF	KZLF		Net1	13.7631	9.40113	-4.36195	9.92e-05	KZHF	KZLF		818677	Il1rl1	11.3987	9.50278	-1.89589	0.00208013	JHF	JLF		906434	Ntrk2	11.2637	8.56108	-2.70267	0.0397487	JHF	KZHF			331509	Klhl25	12.2864	9.18921	-3.09716	3.33042e-05	JLF	KZLF
