# Supplementary material for: Short chain acyl-CoA dehydrogenase deficiency and short-term high-fat diet perturb mitochondrial energy metabolism and transcriptional control of lipid-handling in liver
Source: Nutr Metab (Lond). 2016 Mar 1;13:17. doi: 10.1186/s12986-016-0075-0 (PMC4772307; doi:10.1186/s12986-016-0075-0)
Supplement: Additional file 6: Table S5. — Genotype-by-diet interactions affecting gene expression. (XLSX 23 kb) [file 12986_2016_75_MOESM6_ESM.xlsx]

## Sheet: r2_main_interaction_comp
ProbeID	Symbol	Name	r2_dietandgenotype	r2_genotype	r2_diet	r2_interactioneffects
365682	Rpl31	ribosomal protein L31	0.0650983	0.027799	0.0372994	0.920568
929444	Fahd1	fumarylacetoacetate hydrolase domain containing 1	0.133521	0.0239096	0.109612	0.910997
672765	Serinc3	serine incorporator 3	0.00511184	0.0051038	8.03602e-06	0.877588
501378	Epb4.1	erythrocyte protein band 4.1	0.0912276	0.0012585	0.0899691	0.870512
353425	Inhbb	inhibin beta-B	0.452339	0.020633	0.431706	0.916926
311119	LOC636153|Cdc5l	cell division cycle 5-like (S. pombe)	0.234116	0.0801135	0.154003	0.882193
923695	Nipsnap3a	nipsnap homolog 3A (C. elegans)	0.222021	0.0919223	0.130099	0.875791
923226	Rps6kl1	ribosomal protein S6 kinase-like 1	0.269483	0.23631	0.0331726	0.880538
684329	Ddc	dopa decarboxylase	0.05478	0.000260078	0.0545199	0.840571
666673	Zfp112	zinc finger protein 112	0.0559465	0.0528487	0.00309774	0.839546
484730	Arid1b	AT rich interactive domain 1B (Swi1 like)	0.522983	0.222457	0.300526	0.917744
893672	Tomm20	translocase of outer mitochondrial membrane 20 homolog (yeast)	0.0508014	0.0350305	0.0157709	0.831475
461425	Ssh3	slingshot homolog 3 (Drosophila)	0.207255	0.200664	0.00659108	0.845028
819794	LOC432993|Synj2bp|1810020G14Rik	synaptojanin 2 binding protein|RIKEN cDNA 1810020G14 gene	0.0782039	0.000951827	0.0772521	0.804596
394467	Dhx16	DEAH (Asp-Glu-Ala-His) box polypeptide 16	0.651382	0.172313	0.479069	0.924311
641765	Vps36	vacuolar protein sorting 36 (yeast)	0.0388018	2.16084e-05	0.0387802	0.788031
897671	Morf4l2	mortality factor 4 like 2	0.29837	0.0152786	0.283091	0.836274
463565	Fos	FBJ osteosarcoma oncogene	0.0950693	0.0143669	0.0807024	0.786824
324104	Ap4s1	adaptor-related protein complex AP-4, sigma 1	0.176962	0.000682608	0.176279	0.805411
329322	Cyp3a13	cytochrome P450, family 3, subfamily a, polypeptide 13	0.0832129	0.00880871	0.0744042	0.782193
932131	Fbxo31	F-box only protein 31	0.441376	0.00386943	0.437507	0.866564
694120	Il6ra	interleukin 6 receptor, alpha	0.52626	0.0990331	0.427227	0.886331
673119	Zfp259	zinc finger protein 259	0.457151	0.111897	0.345254	0.867909
487523	Nars	asparaginyl-tRNA synthetase	0.0814419	0.0813422	9.96693e-05	0.771069
479436	Lass2	longevity assurance homolog 2 (S. cerevisiae)	0.385827	0.103559	0.282268	0.845979
743668	Rbmxrt	RNA binding motif protein, X chromosome retrogene	0.107667	0.00946283	0.0982042	0.775851
584256	Arg2	arginase type II	0.096402	0.086838	0.00956401	0.764961
386559	Tacc2	transforming, acidic coiled-coil containing protein 2	0.256165	0.0055898	0.250575	0.800426
798615	Rai17	retinoic acid induced 17	0.680196	0.107683	0.572513	0.913635
425188	Pogz	pogo transposable element with ZNF domain	0.104557	0.0658193	0.038738	0.752303
518424	Mak3	Mak3 homolog (S. cerevisiae)	0.208045	0.108656	0.0993891	0.77897
912276	H6pd	hexose-6-phosphate dehydrogenase (glucose 1-dehydrogenase)	0.031675	0.0304743	0.00120066	0.72744
804807	Adamts8|LOC640499	a disintegrin-like and metallopeptidase (reprolysin type) with thrombospondin type 1 motif, 8	0.00140215	0.00127115	0.000131	0.716423
711283	Sod3	superoxide dismutase 3, extracellular	0.228374	0.000201087	0.228173	0.775074
478532	Hs6st1	heparan sulfate 6-O-sulfotransferase 1	0.0112696	0.00800992	0.00325972	0.711148
893304	Gng5|LOC628007	guanine nucleotide binding protein (G protein), gamma 5 subunit	0.35676	0.355974	0.000786299	0.811865
896586	Cox7c	cytochrome c oxidase, subunit VIIc	0.117168	0.0730541	0.0441142	0.740695
508976	Leap2	liver-expressed antimicrobial peptide 2	0.735033	0.0152327	0.7198	0.921663
480213	Fxn	frataxin	0.570007	0.0256984	0.544309	0.870255
609996	Jmjd2b	jumonji domain containing 2B	0.062735	0.0546699	0.00806508	0.714089
894638	Tuba1	tubulin, alpha 1	0.280061	0.0648027	0.215258	0.778608
916283	Acbd4	acyl-Coenzyme A binding domain containing 4	0.432565	0.0524632	0.380102	0.824625
673792	Nmnat1	nicotinamide nucleotide adenylyltransferase 1	0.0377589	0.0335155	0.00424339	0.702285
453584	Acsl3	acyl-CoA synthetase long-chain family member 3	0.12865	0.0680436	0.060606	0.727213
601840	Mylip	myosin regulatory light chain interacting protein	0.261576	0.0528298	0.208746	0.767925
931432	Lrrc16	leucine rich repeat containing 16	0.0986663	0.000156651	0.0985096	0.716395
804665	Arf4	ADP-ribosylation factor 4	0.409391	0.0546182	0.354773	0.814086
433192	Ttyh3	tweety homolog 3 (Drosophila)	0.0388296	0.000137931	0.0386916	0.695039
456421	Amotl1	angiomotin-like 1	0.0319128	0.0244354	0.00747737	0.691872
527912	Abi3	ABI gene family, member 3	0.181137	0.0611837	0.119953	0.738849
511025	Zmynd19	zinc finger, MYND domain containing 19	0.177945	0.0312417	0.146703	0.73723
706652	Fbxl14	F-box and leucine-rich repeat protein 14	0.260603	0.23241	0.0281934	0.762689
596178	Irf2	interferon regulatory factor 2	0.0160097	0.00124182	0.0147679	0.681818
747481	Gys2|LOC633620	glycogen synthase 2	0.652576	0.0587054	0.59387	0.887455
443822	Tram2	translocating chain-associating membrane protein 2	0.378742	0.307066	0.0716765	0.797376
911875	Ctsb	cathepsin B	0.302875	0.0539421	0.248933	0.772466
694902	Ppp2r5e	protein phosphatase 2, regulatory subunit B (B56), epsilon isoform	0.581161	0.520856	0.0603051	0.862445
686402	Ube1dc1	ubiquitin-activating enzyme E1-domain containing 1	0.322133	0.0474511	0.274682	0.777314
913668	Sec22l1	SEC22 vesicle trafficking protein-like 1 (S. cerevisiae)	0.0621078	0.000193367	0.0619144	0.691501
577469	Tubb6	tubulin, beta 6	0.697331	0.142389	0.554942	0.900383
750815	Hist1h2bh	histone 1, H2bh	0.058018	0.000778512	0.0572395	0.689158
473612	Dbr1	debranching enzyme homolog 1 (S. cerevisiae)	0.088912	0.00222902	0.086683	0.699218
818277	LOC381948|Nalp12	NACHT, LRR and PYD containing protein 12	0.799513	0.0112405	0.788272	0.93342
508519	Masp1	mannan-binding lectin serine peptidase 1	0.15997	0.145184	0.0147862	0.720491
733569	Cyp27a1	cytochrome P450, family 27, subfamily a, polypeptide 1	0.664997	0.0433149	0.621682	0.886309
819597	Polr3d	polymerase (RNA) III (DNA directed) polypeptide D	0.673379	0.127522	0.545857	0.888476
737581	Wipi1	WD repeat domain, phosphoinositide interacting 1	0.220311	0.0562274	0.164083	0.733734
504962	Higd1a	HIG1 domain family, member 1A	0.413341	0.00079489	0.412547	0.799583
917278	Mt1	metallothionein 1	0.152403	0.143265	0.00913835	0.710103
604604	Rabggta	Rab geranylgeranyl transferase, a subunit	0.244761	0.17837	0.0663917	0.739885
832721	Zfpm1	zinc finger protein, multitype 1	0.459126	0.35377	0.105355	0.813199
546246	Ddx46	DEAD (Asp-Glu-Ala-Asp) box polypeptide 46	0.578278	0.0361879	0.54209	0.854235
916906	Mt1	metallothionein 1	0.199564	0.130389	0.0691757	0.721767
330594	Cops5	COP9 (constitutive photomorphogenic) homolog, subunit 5 (Arabidopsis thaliana)	0.236157	0.105363	0.130794	0.733048
299162	Ctgf	connective tissue growth factor	0.44051	0.40548	0.0350296	0.802991
532400	Cp	ceruloplasmin	0.278554	0.0653838	0.213171	0.744971
813137	Nr5a2	nuclear receptor subfamily 5, group A, member 2	0.101734	0.101723	1.07509e-05	0.682189
714679	Gmps	guanine monphosphate synthetase	0.256862	0.205044	0.0518176	0.736936
711240	Ywhaz	tyrosine 3-monooxygenase/tryptophan 5-monooxygenase activation protein, zeta polypeptide	0.114118	0.0136684	0.10045	0.686372
755329	Yipf5	Yip1 domain family, member 5	0.284946	0.120336	0.164609	0.746493
916704	Sssca1|Mtvr2	Sjogren's syndrome/scleroderma autoantigen 1 homolog (human)|mammary tumor virus receptor 2	0.222719	0.0730436	0.149675	0.723595
481010	Tm4sf4	transmembrane 4 superfamily member 4	0.304048	0.00482869	0.299219	0.752497
367905	Smad2	MAD homolog 2 (Drosophila)	0.0709104	0.050505	0.0204054	0.66804
544494	Arid1a	AT rich interactive domain 1A (Swi1 like)	0.168538	0.0248483	0.143689	0.702232
892212	LOC435784|Rps15a	ribosomal protein S15a	0.410734	0.00523988	0.405494	0.788779
737436	Pxk	PX domain containing serine/threonine kinase	0.0981541	0.0011291	0.097025	0.673795
687610	Cadps2	Ca2+-dependent activator protein for secretion 2	0.284472	0.027953	0.256519	0.740689
924255	Gpx1	glutathione peroxidase 1	0.585905	0.0506086	0.535297	0.849422
889528	Keg1	kidney expressed gene 1	0.343202	0.07181	0.271392	0.760387
658569	Crip1	cysteine-rich protein 1 (intestinal)	0.0208503	0.00895489	0.0118955	0.64267
312148	Asb8	ankyrin repeat and SOCS box-containing protein 8	0.0572803	0.00794731	0.049333	0.655338
318702	Syt1	synaptotagmin I	0.369949	0.014597	0.355352	0.769388
869338	Dact2	dapper homolog 2, antagonist of beta-catenin (xenopus)	0.267254	0.159837	0.107417	0.731171
815016	LOC638147|LOC433328|Plscr1	phospholipid scramblase 1	0.337223	0.224291	0.112932	0.75531
687496	Grb7	growth factor receptor bound protein 7	0.0533461	0.0532295	0.000116604	0.650244
743155	Ranbp1	RAN binding protein 1	0.0765401	0.0426313	0.0339088	0.658132
549729	Hspa14	heat shock 70kDa protein 14	0.246104	0.068242	0.177862	0.720665
899534	Gmfg	glia maturation factor, gamma	0.379594	0.378704	0.000890397	0.769173
379200	Calml4	calmodulin-like 4	0.117797	0.0535176	0.0642797	0.671253
554096	Ddefl1	development and differentiation enhancing factor-like 1	0.480901	0.279181	0.201719	0.806257
596920	Tm7sf3	transmembrane 7 superfamily member 3	0.062437	0.0423548	0.0200821	0.649853
783204	Kif13a	kinesin family member 13A	0.156141	0.0981615	0.0579797	0.684418
669461	Rpl27a	ribosomal protein L27a	0.578297	0.252649	0.325647	0.84197
671756	Rab7	RAB7, member RAS oncogene family	0.307326	0.226285	0.0810412	0.740356
326200	Psmd12	proteasome (prosome, macropain) 26S subunit, non-ATPase, 12	0.444133	0.312626	0.131507	0.790856
458707	Pxn	paxillin	0.124684	0.0655927	0.0590915	0.669752
927122	Fth1	ferritin heavy chain 1	0.597806	0.00471689	0.593089	0.846353
508321	Pole4	polymerase (DNA-directed), epsilon 4 (p12 subunit)	0.0830863	0.0150474	0.0680389	0.648908
858077	Lrrc28	leucine rich repeat containing 28	0.86823	0.0724879	0.795742	0.94946
923068	Rcc1	regulator of chromosome condensation 1	0.0855294	0.0206083	0.0649212	0.647457
388342	Rab11b	RAB11B, member RAS oncogene family	0.0710273	0.0141318	0.0568955	0.640595
829053	Blnk	B-cell linker	0.440936	0.398193	0.0427433	0.783437
764722	Prtn3	proteinase 3	0.379114	0.250127	0.128987	0.759355
550392	Mapk3	mitogen activated protein kinase 3	0.111653	0.0168837	0.0947695	0.65459
802636	Tcfec	transcription factor EC	0.180476	0.153606	0.0268692	0.678848
328029	Rnf31	ring finger protein 31	0.079081	0.00746261	0.0716184	0.637955
476852	Rent1	regulator of nonsense transcripts 1	0.121667	0.0171379	0.104529	0.65438
355470	Hist1h2bn|Hist1h2bh|Hist1h2bf	histone 1, H2bn|histone 1, H2bh|histone 1, H2bf	0.418233	0.416938	0.00129525	0.770912
322539	Cox11	COX11 homolog, cytochrome c oxidase assembly protein (yeast)	0.468318	0.468289	2.89032e-05	0.790404
547598	Baiap2	brain-specific angiogenesis inhibitor 1-associated protein 2	0.179492	0.13126	0.0482327	0.675032
697673	Prkcd	protein kinase C, delta	0.11242	0.0227805	0.0896391	0.647316
893620	Cox5b	cytochrome c oxidase, subunit Vb	0.255798	0.0881473	0.16765	0.703824
897092	LOC635087|LOC630992|Ndufc2	NADH dehydrogenase (ubiquinone) 1, subcomplex unknown, 2	0.211641	0.192235	0.0194058	0.685961
627882	Sesn1	sestrin 1	0.0788059	0.00182021	0.0769857	0.632201
931113	Aqp9	aquaporin 9	0.516142	0.197233	0.318909	0.805928
629060	Ela1	elastase 1, pancreatic	0.725935	0.0667832	0.659152	0.889588
931346	Uqcrfs1	ubiquinol-cytochrome c reductase, Rieske iron-sulfur polypeptide 1	0.447887	0.26723	0.180657	0.777301
346781	Asah3l	N-acylsphingosine amidohydrolase 3-like	0.0959964	0.0201461	0.0758503	0.635061
790962	Cyp4v3	cytochrome P450, family 4, subfamily v, polypeptide 3	0.0793406	0.0789589	0.000381699	0.624498
719012	Kng2	kininogen 2	0.0503483	0.0105926	0.0397557	0.612641
835887	Sec15l2	SEC15-like 2 (S. cerevisiae)	0.224438	0.00289628	0.221541	0.682666
298631	Gata2	GATA binding protein 2	0.109743	0.0682887	0.0414543	0.63513
409034	Bag3	Bcl2-associated athanogene 3	0.129571	0.114292	0.0152788	0.642932
401780	Ier5	immediate early response 5	0.152347	0.14826	0.00408683	0.651383
890921	Myo9b	myosin IXb	0.215422	0.179377	0.0360452	0.676162
576652	Atf3	activating transcription factor 3	0.143639	0.0151552	0.128484	0.645601
905976	Rbpms	RNA binding protein gene with multiple splicing	0.287043	0.160576	0.126467	0.704747
494056	Hspe1	heat shock protein 1 (chaperonin 10)	0.0525379	0.00311778	0.0494202	0.606908
