# Supplementary material for: Short chain acyl-CoA dehydrogenase deficiency and short-term high-fat diet perturb mitochondrial energy metabolism and transcriptional control of lipid-handling in liver
Source: Nutr Metab (Lond). 2016 Mar 1;13:17. doi: 10.1186/s12986-016-0075-0 (PMC4772307; doi:10.1186/s12986-016-0075-0)
Supplement: Additional file 7: Table S6. — IPA Pathways. (XLSX 15 kb) [file 12986_2016_75_MOESM7_ESM.xlsx]

## Sheet: colorcoded
Category	Term	JHFvsJLF	KZHFvsKZLF	JHFvsKZHF	JLFvsKZLF
Canonical Pathways	LPS/IL-1 mediated inhibition of RXR	5.56e-13		1.16e-06
Canonical Pathways	PXR/RXR activation	6.55e-09	3.38e-07		6.43e-05
Canonical Pathways	FXR/RXR activation	9.6e-08	2.9e-06
Canonical Pathways	Fatty acid beta oxidation	3.16e-07
Canonical Pathways	Melatonin degradation	1.33e-06
Canonical Pathways	Estrogen biosynthesis		1.26e-05		1.25e-05
Canonical Pathways	Triacylglycerol biosynthesis		8.42e-05
Canonical Pathways	Nicotine degradation		0.000161	1.94e-05	5.75e-05
Canonical Pathways	Antigen Presentation Pathway			1.19e-06
Canonical Pathways	Acute Phase Response Signaling			4.24e-06
Canonical Pathways	IL-17 Signaling in Fibroblasts			1.84e-05
Canonical Pathways	Stearate biosynthesis				1.25e-05
Canonical Pathways	Acetone degradation (to methylglyoxal)				2.95e-06
Category	Term	JHFvsJLF	KZHFvsKZLF	JHFvsKZHF	JLFvsKZLF
Diseases and Disorders	Cancer	7.4e-09	4.46e-06	4.63e-09	1.36e-06
Diseases and Disorders	Gastrointestinal disease	7.89e-09	5.54e-05		0.00019
Diseases and Disorders	Hepatic System Disease	2.66e-06
Diseases and Disorders	Metabolic Disease	2.94e-05	5.54e-05
Diseases and Disorders	Connective Tissue Disorders	3.78e-05		4.13e-08
Diseases and Disorders	Endocrine system disorders		5.54e-05	3.08e-07
Diseases and Disorders	Neurological disease		8.8e-05
Diseases and Disorders	Inflammatory Disease			4.13e-08
Diseases and Disorders	Skeletal and Muscular disorders			4.13e-08
Diseases and Disorders	Organismal Injury and Abnormalities				0.00019
Diseases and Disorders	Dermatological Diseases and Conditions				0.000229
Diseases and Disorders	Nutritional Disease				0.000376
Category	Term	JHFvsJLF	KZHFvsKZLF	JHFvsKZHF	JLFvsKZLF
Molecular and Cellular Function	Lipid Metabolism	1.24e-15	3.85e-08	1.12e-09	8.07e-08
Molecular and Cellular Function	Small molecule biochemistry	1.24e-15	3.85e-08	1.12e-09	8.07e-08
Molecular and Cellular Function	Molecular transport	2.73e-11	3.85e-08
Molecular and Cellular Function	Carbohydrate metabolism	2.72e-09
Molecular and Cellular Function	Energy Production	1.8e-08	8.13e-07		5.32e-07
Molecular and Cellular Function	Vitamin and Mineral metabolism		3.82e-08		8.07e-08
Molecular and Cellular Function	Cell to Cell Signaling and Interaction			5.41e-08
Molecular and Cellular Function	Cellular Development			6.15e-07
Molecular and Cellular Function	Cellular Growth and Proliferation			6.15e-07
Molecular and Cellular Function	Drug Metabolism				1.07e-07
Category	Term	JHFvsJLF	KZHFvsKZLF	JHFvsKZHF	JLFvsKZLF
Upstream Regulator_overlapbased	PPARA	1.5e-35	5.09e-23		1.02e-10
Upstream Regulator_overlapbased	RORA	3.47e-24	6.22e-15	4.32e-18	1.94e-12
Upstream Regulator_overlapbased	RORC	4.85e-20		6.19e-17
Category	Term	JHFvsJLF	KZHFvsKZLF	JHFvsKZHF	JLFvsKZLF
Upstream Regulator_zscore based	ELOVL5		2.425
Upstream Regulator_zscore based	SLC13A1		2.53
Upstream Regulator_zscore based	INSIG1		2.3
Upstream Regulator_zscore based	AMPK		2.416
Upstream Regulator_zscore based	PRMT5		2
Upstream Regulator_zscore based	SOX2		2.23
Upstream Regulator_zscore based	NCOR1	2	2
Upstream Regulator_zscore based	NKX2-3		2
Upstream Regulator_zscore based	MKXIPL	-2.654	-2.654
Upstream Regulator_zscore based	SREBF1		-2.559
Upstream Regulator_zscore based	MLX	-2.789	-2.415		2.236
Upstream Regulator_zscore based	IL6		-3.2	2.691	-2.103
Upstream Regulator_zscore based	SCD		-2.364
Upstream Regulator_zscore based	IL1		-2.081
Upstream Regulator_zscore based	ERK		-2.377
Upstream Regulator_zscore based	EGF		-2.64
Upstream Regulator_zscore based	NFYA		-2
Upstream Regulator_zscore based	PDGFBB		-2.19	2.008
Upstream Regulator_zscore based	TNFSF10		-2.1
Upstream Regulator_zscore based	PRKCB		-2.2
Upstream Regulator_zscore based	TGFB1		-2.115
Upstream Regulator_zscore based	OSM		-2.318
Upstream Regulator_zscore based	IL1A		-2.59	2.511
Upstream Regulator_zscore based	SYVN1		-2.236
Upstream Regulator_zscore based	RELA		-2.599	2.733
Upstream Regulator_zscore based	PPARA			2	2.157
Upstream Regulator_zscore based	MYC	-2.13			2.18
Upstream Regulator_zscore based	IFNG			2.795
Upstream Regulator_zscore based	IL1B			2.649
Upstream Regulator_zscore based	TNF	2.72		2.84
Upstream Regulator_zscore based	NR1I3	2.4		2.116
Upstream Regulator_zscore based	CHUK			2.347
Upstream Regulator_zscore based	GH1	2.758		2.379
Upstream Regulator_zscore based	NFKBIA			2.94
Upstream Regulator_zscore based	STAT3			2.823
Upstream Regulator_zscore based	EGF			3.494
Upstream Regulator_zscore based	STAT1			2.039
Upstream Regulator_zscore based	LEP	3.6		3.088
Upstream Regulator_zscore based	IKBKG			2.957
Upstream Regulator_zscore based	IKBKB			2.322
Upstream Regulator_zscore based	EDN1			2.09
Upstream Regulator_zscore based	HRAS			2.9
Upstream Regulator_zscore based	SMAD3			2.07
Upstream Regulator_zscore based	EIF2AK2			2
Upstream Regulator_zscore based	CD40LG			2.019
Upstream Regulator_zscore based	STAT5A			2.058
Upstream Regulator_zscore based	TLR3			2.646
Upstream Regulator_zscore based	IL15			2.178
Upstream Regulator_zscore based	JAK2			2.189
Upstream Regulator_zscore based	IL17A			2.05
Upstream Regulator_zscore based	AKT1			2.162
Upstream Regulator_zscore based	MAPK14			2.219
Upstream Regulator_zscore based	VEGFA			2.008
Upstream Regulator_zscore based	CDKN2A			2.2
Upstream Regulator_zscore based	TLR9			2.2
Upstream Regulator_zscore based	HDAC			-2.36
Upstream Regulator_zscore based	HOXA10			-2.449
Upstream Regulator_zscore based	TRIM24			-2.236
Upstream Regulator_zscore based	GATA1			-2.213
Upstream Regulator_zscore based	STAT6			-2.433
Upstream Regulator_zscore based	SOX2			-2
Upstream Regulator_zscore based	SFTPA1			-2
Upstream Regulator_zscore based	CD3			-2.1
Upstream Regulator_zscore based	NFE2L2	2.9
Upstream Regulator_zscore based	CNTF	2.16
Upstream Regulator_zscore based	CYP1A2	2
Upstream Regulator_zscore based	CYP1B1	2
Upstream Regulator_zscore based	CYP1A1	2
Upstream Regulator_zscore based	HSF1	-2.19
